# Supplementary material for: Bodily action penetrates affective perception
Source: PeerJ. 2016 Feb 15;4:e1677. doi: 10.7717/peerj.1677 (PMC4756752; doi:10.7717/peerj.1677)
Supplement: Supplemental Information 1 — Three worksheets are included in the file: (1) RAW_DATASET, with the set of 64 yes/no responses characterizing each individual raw performance; (2) glm values, with individual d′ triplets associated to the three combinations of (N) and (S +N) trials (0–10, 0–20, 0–30% emotion in the morph), for congruent and incongruent conditions; (3) est.Grouped indices, with individual global d′, AT, and c values. [file peerj-04-1677-s001.xls]

## Sheet: Raw_DATA
Subj	Action_Condition	Congruence	Task	Actions ordering	Morph intensity	Response
S11	Disc	C	Angry	UtC	0	1
S11	Disc	C	Angry	UtC	30	0
S11	Disc	C	Angry	UtC	0	0
S11	Disc	C	Angry	UtC	20	1
S11	Disc	C	Angry	UtC	20	0
S11	Disc	C	Angry	UtC	10	0
S11	Disc	C	Angry	UtC	10	0
S11	Disc	C	Angry	UtC	30	0
S11	Disc	C	Angry	UtC	30	0
S11	Disc	C	Angry	UtC	0	0
S11	Disc	C	Angry	UtC	20	0
S11	Disc	C	Angry	UtC	20	0
S11	Disc	C	Angry	UtC	30	0
S11	Disc	C	Angry	UtC	10	0
S11	Disc	C	Angry	UtC	0	0
S11	Disc	C	Angry	UtC	20	0
S11	Disc	C	Angry	UtC	0	0
S11	Disc	C	Angry	UtC	10	1
S11	Disc	C	Angry	UtC	30	0
S11	Disc	C	Angry	UtC	20	0
S11	Disc	C	Angry	UtC	30	1
S11	Disc	C	Angry	UtC	30	0
S11	Disc	C	Angry	UtC	10	0
S11	Disc	C	Angry	UtC	20	1
S11	Disc	C	Angry	UtC	10	0
S11	Disc	C	Angry	UtC	10	0
S11	Disc	C	Angry	UtC	0	0
S11	Disc	C	Angry	UtC	20	0
S11	Disc	C	Angry	UtC	10	0
S11	Disc	C	Angry	UtC	0	0
S11	Disc	C	Angry	UtC	0	0
S11	Disc	C	Angry	UtC	30	1
S11	Comf	U	Angry	UtC	20	0
S11	Comf	U	Angry	UtC	30	0
S11	Comf	U	Angry	UtC	30	1
S11	Comf	U	Angry	UtC	10	0
S11	Comf	U	Angry	UtC	10	0
S11	Comf	U	Angry	UtC	20	0
S11	Comf	U	Angry	UtC	20	0
S11	Comf	U	Angry	UtC	0	0
S11	Comf	U	Angry	UtC	30	0
S11	Comf	U	Angry	UtC	20	1
S11	Comf	U	Angry	UtC	20	0
S11	Comf	U	Angry	UtC	30	0
S11	Comf	U	Angry	UtC	0	0
S11	Comf	U	Angry	UtC	10	1
S11	Comf	U	Angry	UtC	0	0
S11	Comf	U	Angry	UtC	0	0
S11	Comf	U	Angry	UtC	10	0
S11	Comf	U	Angry	UtC	0	0
S11	Comf	U	Angry	UtC	30	0
S11	Comf	U	Angry	UtC	0	1
S11	Comf	U	Angry	UtC	10	0
S11	Comf	U	Angry	UtC	20	0
S11	Comf	U	Angry	UtC	30	0
S11	Comf	U	Angry	UtC	30	0
S11	Comf	U	Angry	UtC	0	0
S11	Comf	U	Angry	UtC	20	0
S11	Comf	U	Angry	UtC	30	1
S11	Comf	U	Angry	UtC	10	0
S11	Comf	U	Angry	UtC	10	0
S11	Comf	U	Angry	UtC	20	0
S11	Comf	U	Angry	UtC	0	0
S11	Comf	U	Angry	UtC	10	0
S12	Disc	C	Angry	UtC	0	0
S12	Disc	C	Angry	UtC	20	0
S12	Disc	C	Angry	UtC	10	1
S12	Disc	C	Angry	UtC	10	0
S12	Disc	C	Angry	UtC	20	0
S12	Disc	C	Angry	UtC	20	0
S12	Disc	C	Angry	UtC	30	1
S12	Disc	C	Angry	UtC	10	0
S12	Disc	C	Angry	UtC	20	1
S12	Disc	C	Angry	UtC	0	0
S12	Disc	C	Angry	UtC	10	1
S12	Disc	C	Angry	UtC	0	1
S12	Disc	C	Angry	UtC	10	1
S12	Disc	C	Angry	UtC	30	0
S12	Disc	C	Angry	UtC	30	0
S12	Disc	C	Angry	UtC	30	1
S12	Disc	C	Angry	UtC	0	0
S12	Disc	C	Angry	UtC	10	1
S12	Disc	C	Angry	UtC	0	1
S12	Disc	C	Angry	UtC	30	1
S12	Disc	C	Angry	UtC	30	1
S12	Disc	C	Angry	UtC	20	1
S12	Disc	C	Angry	UtC	0	1
S12	Disc	C	Angry	UtC	30	1
S12	Disc	C	Angry	UtC	10	0
S12	Disc	C	Angry	UtC	0	1
S12	Disc	C	Angry	UtC	20	1
S12	Disc	C	Angry	UtC	30	1
S12	Disc	C	Angry	UtC	0	0
S12	Disc	C	Angry	UtC	10	0
S12	Disc	C	Angry	UtC	20	1
S12	Disc	C	Angry	UtC	20	1
S12	Comf	U	Angry	UtC	0	0
S12	Comf	U	Angry	UtC	30	1
S12	Comf	U	Angry	UtC	0	1
S12	Comf	U	Angry	UtC	20	0
S12	Comf	U	Angry	UtC	0	1
S12	Comf	U	Angry	UtC	30	0
S12	Comf	U	Angry	UtC	20	1
S12	Comf	U	Angry	UtC	0	1
S12	Comf	U	Angry	UtC	30	0
S12	Comf	U	Angry	UtC	10	0
S12	Comf	U	Angry	UtC	10	0
S12	Comf	U	Angry	UtC	0	1
S12	Comf	U	Angry	UtC	20	1
S12	Comf	U	Angry	UtC	10	1
S12	Comf	U	Angry	UtC	10	1
S12	Comf	U	Angry	UtC	20	1
S12	Comf	U	Angry	UtC	20	1
S12	Comf	U	Angry	UtC	10	1
S12	Comf	U	Angry	UtC	30	1
S12	Comf	U	Angry	UtC	10	1
S12	Comf	U	Angry	UtC	10	1
S12	Comf	U	Angry	UtC	20	1
S12	Comf	U	Angry	UtC	30	1
S12	Comf	U	Angry	UtC	0	1
S12	Comf	U	Angry	UtC	20	0
S12	Comf	U	Angry	UtC	30	0
S12	Comf	U	Angry	UtC	30	1
S12	Comf	U	Angry	UtC	20	0
S12	Comf	U	Angry	UtC	30	1
S12	Comf	U	Angry	UtC	10	1
S12	Comf	U	Angry	UtC	0	0
S12	Comf	U	Angry	UtC	0	0
S31	Disc	C	Angry	CtU	10	1
S31	Disc	C	Angry	CtU	10	1
S31	Disc	C	Angry	CtU	30	1
S31	Disc	C	Angry	CtU	0	0
S31	Disc	C	Angry	CtU	0	1
S31	Disc	C	Angry	CtU	0	1
S31	Disc	C	Angry	CtU	20	1
S31	Disc	C	Angry	CtU	0	1
S31	Disc	C	Angry	CtU	30	1
S31	Disc	C	Angry	CtU	20	1
S31	Disc	C	Angry	CtU	30	1
S31	Disc	C	Angry	CtU	10	0
S31	Disc	C	Angry	CtU	20	1
S31	Disc	C	Angry	CtU	30	1
S31	Disc	C	Angry	CtU	10	0
S31	Disc	C	Angry	CtU	20	1
S31	Disc	C	Angry	CtU	30	1
S31	Disc	C	Angry	CtU	10	1
S31	Disc	C	Angry	CtU	10	0
S31	Disc	C	Angry	CtU	30	1
S31	Disc	C	Angry	CtU	30	1
S31	Disc	C	Angry	CtU	0	0
S31	Disc	C	Angry	CtU	0	1
S31	Disc	C	Angry	CtU	0	0
S31	Disc	C	Angry	CtU	20	1
S31	Disc	C	Angry	CtU	20	0
S31	Disc	C	Angry	CtU	10	0
S31	Disc	C	Angry	CtU	20	1
S31	Disc	C	Angry	CtU	20	1
S31	Disc	C	Angry	CtU	10	1
S31	Disc	C	Angry	CtU	30	1
S31	Disc	C	Angry	CtU	0	0
S31	Comf	U	Angry	CtU	10	1
S31	Comf	U	Angry	CtU	30	1
S31	Comf	U	Angry	CtU	10	1
S31	Comf	U	Angry	CtU	30	1
S31	Comf	U	Angry	CtU	10	1
S31	Comf	U	Angry	CtU	20	1
S31	Comf	U	Angry	CtU	20	1
S31	Comf	U	Angry	CtU	30	1
S31	Comf	U	Angry	CtU	0	0
S31	Comf	U	Angry	CtU	0	1
S31	Comf	U	Angry	CtU	20	1
S31	Comf	U	Angry	CtU	20	0
S31	Comf	U	Angry	CtU	20	0
S31	Comf	U	Angry	CtU	30	1
S31	Comf	U	Angry	CtU	30	1
S31	Comf	U	Angry	CtU	20	1
S31	Comf	U	Angry	CtU	0	1
S31	Comf	U	Angry	CtU	10	0
S31	Comf	U	Angry	CtU	20	1
S31	Comf	U	Angry	CtU	0	1
S31	Comf	U	Angry	CtU	0	0
S31	Comf	U	Angry	CtU	10	1
S31	Comf	U	Angry	CtU	0	0
S31	Comf	U	Angry	CtU	10	0
S31	Comf	U	Angry	CtU	30	1
S31	Comf	U	Angry	CtU	10	0
S31	Comf	U	Angry	CtU	10	1
S31	Comf	U	Angry	CtU	20	0
S31	Comf	U	Angry	CtU	30	1
S31	Comf	U	Angry	CtU	0	0
S31	Comf	U	Angry	CtU	30	1
S31	Comf	U	Angry	CtU	0	1
S14	Disc	C	Angry	UtC	30	1
S14	Disc	C	Angry	UtC	30	1
S14	Disc	C	Angry	UtC	0	0
S14	Disc	C	Angry	UtC	20	1
S14	Disc	C	Angry	UtC	10	1
S14	Disc	C	Angry	UtC	10	1
S14	Disc	C	Angry	UtC	20	1
S14	Disc	C	Angry	UtC	20	0
S14	Disc	C	Angry	UtC	0	1
S14	Disc	C	Angry	UtC	20	1
S14	Disc	C	Angry	UtC	20	1
S14	Disc	C	Angry	UtC	20	1
S14	Disc	C	Angry	UtC	10	0
S14	Disc	C	Angry	UtC	30	0
S14	Disc	C	Angry	UtC	20	1
S14	Disc	C	Angry	UtC	30	1
S14	Disc	C	Angry	UtC	30	1
S14	Disc	C	Angry	UtC	10	0
S14	Disc	C	Angry	UtC	0	0
S14	Disc	C	Angry	UtC	0	0
S14	Disc	C	Angry	UtC	30	1
S14	Disc	C	Angry	UtC	0	1
S14	Disc	C	Angry	UtC	10	1
S14	Disc	C	Angry	UtC	10	0
S14	Disc	C	Angry	UtC	10	0
S14	Disc	C	Angry	UtC	20	1
S14	Disc	C	Angry	UtC	0	1
S14	Disc	C	Angry	UtC	30	1
S14	Disc	C	Angry	UtC	0	1
S14	Disc	C	Angry	UtC	30	1
S14	Disc	C	Angry	UtC	10	1
S14	Disc	C	Angry	UtC	0	0
S14	Comf	U	Angry	UtC	0	1
S14	Comf	U	Angry	UtC	10	1
S14	Comf	U	Angry	UtC	20	1
S14	Comf	U	Angry	UtC	0	1
S14	Comf	U	Angry	UtC	0	1
S14	Comf	U	Angry	UtC	20	1
S14	Comf	U	Angry	UtC	20	1
S14	Comf	U	Angry	UtC	30	1
S14	Comf	U	Angry	UtC	30	1
S14	Comf	U	Angry	UtC	0	0
S14	Comf	U	Angry	UtC	10	0
S14	Comf	U	Angry	UtC	0	0
S14	Comf	U	Angry	UtC	20	1
S14	Comf	U	Angry	UtC	30	1
S14	Comf	U	Angry	UtC	10	1
S14	Comf	U	Angry	UtC	20	1
S14	Comf	U	Angry	UtC	0	1
S14	Comf	U	Angry	UtC	10	1
S14	Comf	U	Angry	UtC	10	1
S14	Comf	U	Angry	UtC	30	1
S14	Comf	U	Angry	UtC	10	0
S14	Comf	U	Angry	UtC	0	1
S14	Comf	U	Angry	UtC	30	1
S14	Comf	U	Angry	UtC	30	1
S14	Comf	U	Angry	UtC	20	1
S14	Comf	U	Angry	UtC	10	1
S14	Comf	U	Angry	UtC	20	0
S14	Comf	U	Angry	UtC	30	1
S14	Comf	U	Angry	UtC	0	0
S14	Comf	U	Angry	UtC	20	1
S14	Comf	U	Angry	UtC	30	0
S14	Comf	U	Angry	UtC	10	1
S33	Disc	C	Angry	CtU	20	1
S33	Disc	C	Angry	CtU	20	1
S33	Disc	C	Angry	CtU	10	1
S33	Disc	C	Angry	CtU	30	1
S33	Disc	C	Angry	CtU	10	0
S33	Disc	C	Angry	CtU	0	0
S33	Disc	C	Angry	CtU	0	1
S33	Disc	C	Angry	CtU	10	1
S33	Disc	C	Angry	CtU	10	1
S33	Disc	C	Angry	CtU	0	1
S33	Disc	C	Angry	CtU	20	1
S33	Disc	C	Angry	CtU	30	1
S33	Disc	C	Angry	CtU	30	1
S33	Disc	C	Angry	CtU	0	1
S33	Disc	C	Angry	CtU	30	1
S33	Disc	C	Angry	CtU	0	1
S33	Disc	C	Angry	CtU	30	1
S33	Disc	C	Angry	CtU	10	1
S33	Disc	C	Angry	CtU	0	0
S33	Disc	C	Angry	CtU	0	1
S33	Disc	C	Angry	CtU	20	1
S33	Disc	C	Angry	CtU	0	0
S33	Disc	C	Angry	CtU	10	0
S33	Disc	C	Angry	CtU	30	1
S33	Disc	C	Angry	CtU	10	1
S33	Disc	C	Angry	CtU	30	1
S33	Disc	C	Angry	CtU	20	1
S33	Disc	C	Angry	CtU	20	1
S33	Disc	C	Angry	CtU	20	1
S33	Disc	C	Angry	CtU	30	1
S33	Disc	C	Angry	CtU	10	1
S33	Disc	C	Angry	CtU	20	1
S33	Comf	U	Angry	CtU	10	1
S33	Comf	U	Angry	CtU	20	1
S33	Comf	U	Angry	CtU	30	1
S33	Comf	U	Angry	CtU	0	1
S33	Comf	U	Angry	CtU	10	0
S33	Comf	U	Angry	CtU	30	1
S33	Comf	U	Angry	CtU	20	1
S33	Comf	U	Angry	CtU	0	0
S33	Comf	U	Angry	CtU	30	1
S33	Comf	U	Angry	CtU	10	0
S33	Comf	U	Angry	CtU	20	1
S33	Comf	U	Angry	CtU	30	1
S33	Comf	U	Angry	CtU	20	1
S33	Comf	U	Angry	CtU	30	1
S33	Comf	U	Angry	CtU	0	1
S33	Comf	U	Angry	CtU	0	1
S33	Comf	U	Angry	CtU	20	1
S33	Comf	U	Angry	CtU	30	1
S33	Comf	U	Angry	CtU	20	1
S33	Comf	U	Angry	CtU	10	1
S33	Comf	U	Angry	CtU	0	0
S33	Comf	U	Angry	CtU	0	0
S33	Comf	U	Angry	CtU	30	1
S33	Comf	U	Angry	CtU	0	1
S33	Comf	U	Angry	CtU	10	1
S33	Comf	U	Angry	CtU	0	1
S33	Comf	U	Angry	CtU	10	1
S33	Comf	U	Angry	CtU	20	1
S33	Comf	U	Angry	CtU	10	0
S33	Comf	U	Angry	CtU	30	1
S33	Comf	U	Angry	CtU	10	1
S33	Comf	U	Angry	CtU	20	1
S34	Disc	C	Angry	CtU	10	1
S34	Disc	C	Angry	CtU	30	1
S34	Disc	C	Angry	CtU	30	1
S34	Disc	C	Angry	CtU	10	1
S34	Disc	C	Angry	CtU	10	1
S34	Disc	C	Angry	CtU	0	1
S34	Disc	C	Angry	CtU	30	1
S34	Disc	C	Angry	CtU	20	0
S34	Disc	C	Angry	CtU	0	1
S34	Disc	C	Angry	CtU	10	1
S34	Disc	C	Angry	CtU	20	1
S34	Disc	C	Angry	CtU	30	1
S34	Disc	C	Angry	CtU	20	1
S34	Disc	C	Angry	CtU	0	0
S34	Disc	C	Angry	CtU	30	1
S34	Disc	C	Angry	CtU	0	0
S34	Disc	C	Angry	CtU	30	1
S34	Disc	C	Angry	CtU	20	1
S34	Disc	C	Angry	CtU	0	0
S34	Disc	C	Angry	CtU	10	1
S34	Disc	C	Angry	CtU	0	1
S34	Disc	C	Angry	CtU	20	1
S34	Disc	C	Angry	CtU	20	1
S34	Disc	C	Angry	CtU	0	1
S34	Disc	C	Angry	CtU	20	1
S34	Disc	C	Angry	CtU	10	1
S34	Disc	C	Angry	CtU	20	1
S34	Disc	C	Angry	CtU	10	0
S34	Disc	C	Angry	CtU	0	0
S34	Disc	C	Angry	CtU	30	1
S34	Disc	C	Angry	CtU	10	0
S34	Disc	C	Angry	CtU	30	1
S34	Comf	U	Angry	CtU	10	1
S34	Comf	U	Angry	CtU	0	0
S34	Comf	U	Angry	CtU	30	0
S34	Comf	U	Angry	CtU	30	1
S34	Comf	U	Angry	CtU	0	0
S34	Comf	U	Angry	CtU	0	1
S34	Comf	U	Angry	CtU	10	1
S34	Comf	U	Angry	CtU	30	0
S34	Comf	U	Angry	CtU	20	1
S34	Comf	U	Angry	CtU	10	0
S34	Comf	U	Angry	CtU	20	1
S34	Comf	U	Angry	CtU	20	0
S34	Comf	U	Angry	CtU	30	1
S34	Comf	U	Angry	CtU	10	0
S34	Comf	U	Angry	CtU	0	1
S34	Comf	U	Angry	CtU	10	1
S34	Comf	U	Angry	CtU	20	1
S34	Comf	U	Angry	CtU	20	1
S34	Comf	U	Angry	CtU	30	1
S34	Comf	U	Angry	CtU	20	1
S34	Comf	U	Angry	CtU	30	1
S34	Comf	U	Angry	CtU	10	0
S34	Comf	U	Angry	CtU	10	1
S34	Comf	U	Angry	CtU	20	1
S34	Comf	U	Angry	CtU	0	1
S34	Comf	U	Angry	CtU	10	1
S34	Comf	U	Angry	CtU	30	1
S34	Comf	U	Angry	CtU	0	1
S34	Comf	U	Angry	CtU	0	1
S34	Comf	U	Angry	CtU	20	1
S34	Comf	U	Angry	CtU	30	1
S34	Comf	U	Angry	CtU	0	0
S18	Disc	C	Angry	UtC	30	1
S18	Disc	C	Angry	UtC	0	0
S18	Disc	C	Angry	UtC	30	1
S18	Disc	C	Angry	UtC	10	1
S18	Disc	C	Angry	UtC	0	1
S18	Disc	C	Angry	UtC	20	1
S18	Disc	C	Angry	UtC	30	1
S18	Disc	C	Angry	UtC	30	1
S18	Disc	C	Angry	UtC	20	1
S18	Disc	C	Angry	UtC	0	1
S18	Disc	C	Angry	UtC	10	1
S18	Disc	C	Angry	UtC	0	1
S18	Disc	C	Angry	UtC	20	1
S18	Disc	C	Angry	UtC	20	1
S18	Disc	C	Angry	UtC	10	1
S18	Disc	C	Angry	UtC	20	1
S18	Disc	C	Angry	UtC	0	0
S18	Disc	C	Angry	UtC	0	0
S18	Disc	C	Angry	UtC	10	1
S18	Disc	C	Angry	UtC	30	1
S18	Disc	C	Angry	UtC	20	1
S18	Disc	C	Angry	UtC	20	1
S18	Disc	C	Angry	UtC	10	0
S18	Disc	C	Angry	UtC	10	1
S18	Disc	C	Angry	UtC	20	1
S18	Disc	C	Angry	UtC	0	0
S18	Disc	C	Angry	UtC	10	1
S18	Disc	C	Angry	UtC	30	1
S18	Disc	C	Angry	UtC	0	1
S18	Disc	C	Angry	UtC	30	1
S18	Disc	C	Angry	UtC	10	0
S18	Disc	C	Angry	UtC	30	1
S18	Comf	U	Angry	UtC	10	0
S18	Comf	U	Angry	UtC	20	1
S18	Comf	U	Angry	UtC	0	1
S18	Comf	U	Angry	UtC	20	1
S18	Comf	U	Angry	UtC	10	1
S18	Comf	U	Angry	UtC	0	1
S18	Comf	U	Angry	UtC	20	1
S18	Comf	U	Angry	UtC	20	1
S18	Comf	U	Angry	UtC	0	1
S18	Comf	U	Angry	UtC	20	1
S18	Comf	U	Angry	UtC	20	1
S18	Comf	U	Angry	UtC	10	1
S18	Comf	U	Angry	UtC	20	1
S18	Comf	U	Angry	UtC	30	1
S18	Comf	U	Angry	UtC	30	1
S18	Comf	U	Angry	UtC	0	1
S18	Comf	U	Angry	UtC	30	1
S18	Comf	U	Angry	UtC	30	1
S18	Comf	U	Angry	UtC	10	1
S18	Comf	U	Angry	UtC	30	1
S18	Comf	U	Angry	UtC	30	1
S18	Comf	U	Angry	UtC	10	1
S18	Comf	U	Angry	UtC	20	1
S18	Comf	U	Angry	UtC	30	1
S18	Comf	U	Angry	UtC	0	0
S18	Comf	U	Angry	UtC	10	1
S18	Comf	U	Angry	UtC	10	0
S18	Comf	U	Angry	UtC	10	1
S18	Comf	U	Angry	UtC	0	1
S18	Comf	U	Angry	UtC	0	1
S18	Comf	U	Angry	UtC	0	1
S18	Comf	U	Angry	UtC	30	1
S19	Disc	C	Angry	UtC	30	0
S19	Disc	C	Angry	UtC	20	0
S19	Disc	C	Angry	UtC	20	0
S19	Disc	C	Angry	UtC	10	0
S19	Disc	C	Angry	UtC	20	1
S19	Disc	C	Angry	UtC	0	0
S19	Disc	C	Angry	UtC	0	0
S19	Disc	C	Angry	UtC	30	1
S19	Disc	C	Angry	UtC	10	1
S19	Disc	C	Angry	UtC	0	0
S19	Disc	C	Angry	UtC	0	0
S19	Disc	C	Angry	UtC	20	1
S19	Disc	C	Angry	UtC	10	0
S19	Disc	C	Angry	UtC	20	1
S19	Disc	C	Angry	UtC	30	0
S19	Disc	C	Angry	UtC	30	1
S19	Disc	C	Angry	UtC	0	1
S19	Disc	C	Angry	UtC	0	1
S19	Disc	C	Angry	UtC	30	0
S19	Disc	C	Angry	UtC	30	1
S19	Disc	C	Angry	UtC	0	0
S19	Disc	C	Angry	UtC	20	1
S19	Disc	C	Angry	UtC	10	1
S19	Disc	C	Angry	UtC	20	1
S19	Disc	C	Angry	UtC	10	0
S19	Disc	C	Angry	UtC	30	1
S19	Disc	C	Angry	UtC	10	0
S19	Disc	C	Angry	UtC	10	0
S19	Disc	C	Angry	UtC	0	1
S19	Disc	C	Angry	UtC	20	0
S19	Disc	C	Angry	UtC	30	0
S19	Disc	C	Angry	UtC	10	1
S19	Comf	U	Angry	UtC	20	1
S19	Comf	U	Angry	UtC	10	0
S19	Comf	U	Angry	UtC	20	0
S19	Comf	U	Angry	UtC	0	0
S19	Comf	U	Angry	UtC	30	0
S19	Comf	U	Angry	UtC	0	1
S19	Comf	U	Angry	UtC	30	0
S19	Comf	U	Angry	UtC	10	1
S19	Comf	U	Angry	UtC	10	1
S19	Comf	U	Angry	UtC	30	0
S19	Comf	U	Angry	UtC	30	1
S19	Comf	U	Angry	UtC	0	0
S19	Comf	U	Angry	UtC	20	1
S19	Comf	U	Angry	UtC	20	1
S19	Comf	U	Angry	UtC	30	1
S19	Comf	U	Angry	UtC	30	1
S19	Comf	U	Angry	UtC	20	0
S19	Comf	U	Angry	UtC	20	0
S19	Comf	U	Angry	UtC	0	1
S19	Comf	U	Angry	UtC	0	1
S19	Comf	U	Angry	UtC	0	0
S19	Comf	U	Angry	UtC	0	1
S19	Comf	U	Angry	UtC	10	0
S19	Comf	U	Angry	UtC	20	1
S19	Comf	U	Angry	UtC	10	0
S19	Comf	U	Angry	UtC	30	1
S19	Comf	U	Angry	UtC	20	0
S19	Comf	U	Angry	UtC	10	0
S19	Comf	U	Angry	UtC	30	1
S19	Comf	U	Angry	UtC	0	0
S19	Comf	U	Angry	UtC	10	1
S19	Comf	U	Angry	UtC	10	0
S20	Disc	C	Angry	UtC	10	0
S20	Disc	C	Angry	UtC	10	0
S20	Disc	C	Angry	UtC	0	0
S20	Disc	C	Angry	UtC	0	1
S20	Disc	C	Angry	UtC	0	0
S20	Disc	C	Angry	UtC	0	0
S20	Disc	C	Angry	UtC	10	0
S20	Disc	C	Angry	UtC	20	1
S20	Disc	C	Angry	UtC	30	1
S20	Disc	C	Angry	UtC	20	1
S20	Disc	C	Angry	UtC	20	1
S20	Disc	C	Angry	UtC	10	0
S20	Disc	C	Angry	UtC	20	1
S20	Disc	C	Angry	UtC	0	0
S20	Disc	C	Angry	UtC	30	1
S20	Disc	C	Angry	UtC	10	0
S20	Disc	C	Angry	UtC	30	1
S20	Disc	C	Angry	UtC	30	1
S20	Disc	C	Angry	UtC	30	1
S20	Disc	C	Angry	UtC	20	1
S20	Disc	C	Angry	UtC	0	0
S20	Disc	C	Angry	UtC	20	0
S20	Disc	C	Angry	UtC	20	1
S20	Disc	C	Angry	UtC	20	0
S20	Disc	C	Angry	UtC	0	0
S20	Disc	C	Angry	UtC	30	1
S20	Disc	C	Angry	UtC	10	1
S20	Disc	C	Angry	UtC	10	0
S20	Disc	C	Angry	UtC	30	1
S20	Disc	C	Angry	UtC	10	1
S20	Disc	C	Angry	UtC	30	1
S20	Disc	C	Angry	UtC	0	0
S20	Comf	U	Angry	UtC	0	0
S20	Comf	U	Angry	UtC	0	0
S20	Comf	U	Angry	UtC	10	0
S20	Comf	U	Angry	UtC	0	0
S20	Comf	U	Angry	UtC	30	1
S20	Comf	U	Angry	UtC	30	1
S20	Comf	U	Angry	UtC	20	0
S20	Comf	U	Angry	UtC	30	1
S20	Comf	U	Angry	UtC	0	0
S20	Comf	U	Angry	UtC	10	0
S20	Comf	U	Angry	UtC	0	0
S20	Comf	U	Angry	UtC	0	0
S20	Comf	U	Angry	UtC	20	1
S20	Comf	U	Angry	UtC	30	1
S20	Comf	U	Angry	UtC	20	1
S20	Comf	U	Angry	UtC	20	0
S20	Comf	U	Angry	UtC	10	1
S20	Comf	U	Angry	UtC	0	1
S20	Comf	U	Angry	UtC	20	1
S20	Comf	U	Angry	UtC	10	1
S20	Comf	U	Angry	UtC	30	1
S20	Comf	U	Angry	UtC	10	0
S20	Comf	U	Angry	UtC	20	0
S20	Comf	U	Angry	UtC	10	0
S20	Comf	U	Angry	UtC	0	0
S20	Comf	U	Angry	UtC	30	1
S20	Comf	U	Angry	UtC	10	0
S20	Comf	U	Angry	UtC	10	0
S20	Comf	U	Angry	UtC	20	1
S20	Comf	U	Angry	UtC	20	1
S20	Comf	U	Angry	UtC	30	1
S20	Comf	U	Angry	UtC	30	1
S32	Comf	U	Angry	CtU	10	0
S32	Comf	U	Angry	CtU	10	0
S32	Comf	U	Angry	CtU	0	0
S32	Comf	U	Angry	CtU	10	1
S32	Comf	U	Angry	CtU	20	1
S32	Comf	U	Angry	CtU	10	0
S32	Comf	U	Angry	CtU	10	1
S32	Comf	U	Angry	CtU	0	1
S32	Comf	U	Angry	CtU	10	0
S32	Comf	U	Angry	CtU	30	1
S32	Comf	U	Angry	CtU	20	1
S32	Comf	U	Angry	CtU	0	1
S32	Comf	U	Angry	CtU	20	1
S32	Comf	U	Angry	CtU	30	1
S32	Comf	U	Angry	CtU	20	1
S32	Comf	U	Angry	CtU	20	1
S32	Comf	U	Angry	CtU	0	1
S32	Comf	U	Angry	CtU	20	1
S32	Comf	U	Angry	CtU	30	1
S32	Comf	U	Angry	CtU	30	1
S32	Comf	U	Angry	CtU	30	1
S32	Comf	U	Angry	CtU	0	1
S32	Comf	U	Angry	CtU	0	0
S32	Comf	U	Angry	CtU	30	1
S32	Comf	U	Angry	CtU	0	0
S32	Comf	U	Angry	CtU	0	1
S32	Comf	U	Angry	CtU	20	1
S32	Comf	U	Angry	CtU	10	1
S32	Comf	U	Angry	CtU	30	1
S32	Comf	U	Angry	CtU	10	1
S32	Comf	U	Angry	CtU	20	1
S32	Comf	U	Angry	CtU	30	1
S32	Disc	C	Angry	CtU	10	0
S32	Disc	C	Angry	CtU	20	1
S32	Disc	C	Angry	CtU	10	1
S32	Disc	C	Angry	CtU	20	1
S32	Disc	C	Angry	CtU	20	1
S32	Disc	C	Angry	CtU	10	1
S32	Disc	C	Angry	CtU	10	1
S32	Disc	C	Angry	CtU	30	1
S32	Disc	C	Angry	CtU	20	1
S32	Disc	C	Angry	CtU	0	0
S32	Disc	C	Angry	CtU	20	1
S32	Disc	C	Angry	CtU	30	1
S32	Disc	C	Angry	CtU	0	0
S32	Disc	C	Angry	CtU	0	1
S32	Disc	C	Angry	CtU	30	1
S32	Disc	C	Angry	CtU	0	1
S32	Disc	C	Angry	CtU	20	0
S32	Disc	C	Angry	CtU	30	1
S32	Disc	C	Angry	CtU	0	1
S32	Disc	C	Angry	CtU	30	1
S32	Disc	C	Angry	CtU	0	0
S32	Disc	C	Angry	CtU	30	1
S32	Disc	C	Angry	CtU	20	1
S32	Disc	C	Angry	CtU	20	1
S32	Disc	C	Angry	CtU	10	1
S32	Disc	C	Angry	CtU	0	0
S32	Disc	C	Angry	CtU	30	1
S32	Disc	C	Angry	CtU	30	1
S32	Disc	C	Angry	CtU	10	1
S32	Disc	C	Angry	CtU	10	1
S32	Disc	C	Angry	CtU	10	0
S32	Disc	C	Angry	CtU	0	0
S17	Disc	C	Angry	UtC	0	0
S17	Disc	C	Angry	UtC	20	1
S17	Disc	C	Angry	UtC	30	1
S17	Disc	C	Angry	UtC	10	1
S17	Disc	C	Angry	UtC	20	0
S17	Disc	C	Angry	UtC	30	1
S17	Disc	C	Angry	UtC	0	1
S17	Disc	C	Angry	UtC	10	0
S17	Disc	C	Angry	UtC	20	1
S17	Disc	C	Angry	UtC	30	1
S17	Disc	C	Angry	UtC	10	0
S17	Disc	C	Angry	UtC	0	0
S17	Disc	C	Angry	UtC	0	1
S17	Disc	C	Angry	UtC	10	1
S17	Disc	C	Angry	UtC	30	1
S17	Disc	C	Angry	UtC	10	1
S17	Disc	C	Angry	UtC	0	1
S17	Disc	C	Angry	UtC	30	1
S17	Disc	C	Angry	UtC	30	1
S17	Disc	C	Angry	UtC	0	0
S17	Disc	C	Angry	UtC	30	1
S17	Disc	C	Angry	UtC	20	0
S17	Disc	C	Angry	UtC	30	1
S17	Disc	C	Angry	UtC	10	1
S17	Disc	C	Angry	UtC	20	0
S17	Disc	C	Angry	UtC	20	1
S17	Disc	C	Angry	UtC	20	1
S17	Disc	C	Angry	UtC	0	1
S17	Disc	C	Angry	UtC	20	0
S17	Disc	C	Angry	UtC	10	0
S17	Disc	C	Angry	UtC	10	1
S17	Disc	C	Angry	UtC	0	0
S17	Comf	U	Angry	UtC	20	1
S17	Comf	U	Angry	UtC	10	1
S17	Comf	U	Angry	UtC	30	1
S17	Comf	U	Angry	UtC	10	0
S17	Comf	U	Angry	UtC	0	1
S17	Comf	U	Angry	UtC	0	0
S17	Comf	U	Angry	UtC	10	1
S17	Comf	U	Angry	UtC	30	1
S17	Comf	U	Angry	UtC	10	0
S17	Comf	U	Angry	UtC	20	1
S17	Comf	U	Angry	UtC	10	1
S17	Comf	U	Angry	UtC	30	1
S17	Comf	U	Angry	UtC	30	1
S17	Comf	U	Angry	UtC	10	0
S17	Comf	U	Angry	UtC	0	1
S17	Comf	U	Angry	UtC	0	1
S17	Comf	U	Angry	UtC	30	1
S17	Comf	U	Angry	UtC	0	1
S17	Comf	U	Angry	UtC	20	0
S17	Comf	U	Angry	UtC	30	1
S17	Comf	U	Angry	UtC	20	0
S17	Comf	U	Angry	UtC	0	0
S17	Comf	U	Angry	UtC	10	1
S17	Comf	U	Angry	UtC	20	1
S17	Comf	U	Angry	UtC	20	1
S17	Comf	U	Angry	UtC	0	1
S17	Comf	U	Angry	UtC	20	1
S17	Comf	U	Angry	UtC	10	1
S17	Comf	U	Angry	UtC	30	1
S17	Comf	U	Angry	UtC	0	0
S17	Comf	U	Angry	UtC	30	1
S17	Comf	U	Angry	UtC	20	1
S15	Disc	C	Angry	UtC	20	0
S15	Disc	C	Angry	UtC	10	1
S15	Disc	C	Angry	UtC	20	1
S15	Disc	C	Angry	UtC	10	1
S15	Disc	C	Angry	UtC	20	1
S15	Disc	C	Angry	UtC	30	1
S15	Disc	C	Angry	UtC	0	1
S15	Disc	C	Angry	UtC	30	1
S15	Disc	C	Angry	UtC	20	0
S15	Disc	C	Angry	UtC	10	0
S15	Disc	C	Angry	UtC	20	1
S15	Disc	C	Angry	UtC	20	1
S15	Disc	C	Angry	UtC	30	1
S15	Disc	C	Angry	UtC	30	1
S15	Disc	C	Angry	UtC	0	0
S15	Disc	C	Angry	UtC	10	1
S15	Disc	C	Angry	UtC	10	0
S15	Disc	C	Angry	UtC	20	1
S15	Disc	C	Angry	UtC	30	1
S15	Disc	C	Angry	UtC	30	1
S15	Disc	C	Angry	UtC	10	1
S15	Disc	C	Angry	UtC	10	1
S15	Disc	C	Angry	UtC	0	1
S15	Disc	C	Angry	UtC	0	0
S15	Disc	C	Angry	UtC	0	0
S15	Disc	C	Angry	UtC	0	1
S15	Disc	C	Angry	UtC	0	1
S15	Disc	C	Angry	UtC	30	1
S15	Disc	C	Angry	UtC	10	1
S15	Disc	C	Angry	UtC	30	1
S15	Disc	C	Angry	UtC	20	1
S15	Disc	C	Angry	UtC	0	0
S15	Comf	U	Angry	UtC	30	1
S15	Comf	U	Angry	UtC	30	1
S15	Comf	U	Angry	UtC	0	1
S15	Comf	U	Angry	UtC	30	1
S15	Comf	U	Angry	UtC	10	0
S15	Comf	U	Angry	UtC	10	1
S15	Comf	U	Angry	UtC	20	1
S15	Comf	U	Angry	UtC	0	1
S15	Comf	U	Angry	UtC	30	0
S15	Comf	U	Angry	UtC	20	1
S15	Comf	U	Angry	UtC	30	1
S15	Comf	U	Angry	UtC	0	1
S15	Comf	U	Angry	UtC	0	1
S15	Comf	U	Angry	UtC	20	0
S15	Comf	U	Angry	UtC	0	0
S15	Comf	U	Angry	UtC	30	1
S15	Comf	U	Angry	UtC	30	1
S15	Comf	U	Angry	UtC	10	0
S15	Comf	U	Angry	UtC	10	0
S15	Comf	U	Angry	UtC	20	1
S15	Comf	U	Angry	UtC	30	1
S15	Comf	U	Angry	UtC	20	1
S15	Comf	U	Angry	UtC	10	0
S15	Comf	U	Angry	UtC	20	1
S15	Comf	U	Angry	UtC	0	0
S15	Comf	U	Angry	UtC	20	1
S15	Comf	U	Angry	UtC	20	0
S15	Comf	U	Angry	UtC	0	0
S15	Comf	U	Angry	UtC	10	1
S15	Comf	U	Angry	UtC	10	1
S15	Comf	U	Angry	UtC	0	0
S15	Comf	U	Angry	UtC	10	1
S35	Disc	C	Angry	CtU	30	1
S35	Disc	C	Angry	CtU	0	0
S35	Disc	C	Angry	CtU	20	1
S35	Disc	C	Angry	CtU	10	1
S35	Disc	C	Angry	CtU	20	1
S35	Disc	C	Angry	CtU	30	1
S35	Disc	C	Angry	CtU	30	1
S35	Disc	C	Angry	CtU	30	1
S35	Disc	C	Angry	CtU	20	1
S35	Disc	C	Angry	CtU	0	0
S35	Disc	C	Angry	CtU	0	0
S35	Disc	C	Angry	CtU	0	1
S35	Disc	C	Angry	CtU	10	0
S35	Disc	C	Angry	CtU	0	0
S35	Disc	C	Angry	CtU	10	0
S35	Disc	C	Angry	CtU	30	1
S35	Disc	C	Angry	CtU	10	1
S35	Disc	C	Angry	CtU	10	1
S35	Disc	C	Angry	CtU	30	1
S35	Disc	C	Angry	CtU	20	1
S35	Disc	C	Angry	CtU	20	0
S35	Disc	C	Angry	CtU	30	1
S35	Disc	C	Angry	CtU	30	1
S35	Disc	C	Angry	CtU	10	0
S35	Disc	C	Angry	CtU	0	1
S35	Disc	C	Angry	CtU	10	1
S35	Disc	C	Angry	CtU	10	1
S35	Disc	C	Angry	CtU	20	0
S35	Disc	C	Angry	CtU	20	1
S35	Disc	C	Angry	CtU	0	0
S35	Disc	C	Angry	CtU	20	1
S35	Disc	C	Angry	CtU	0	0
S35	Comf	U	Angry	CtU	0	1
S35	Comf	U	Angry	CtU	20	1
S35	Comf	U	Angry	CtU	10	1
S35	Comf	U	Angry	CtU	20	0
S35	Comf	U	Angry	CtU	30	1
S35	Comf	U	Angry	CtU	0	0
S35	Comf	U	Angry	CtU	0	1
S35	Comf	U	Angry	CtU	30	1
S35	Comf	U	Angry	CtU	0	0
S35	Comf	U	Angry	CtU	10	1
S35	Comf	U	Angry	CtU	20	1
S35	Comf	U	Angry	CtU	0	0
S35	Comf	U	Angry	CtU	10	1
S35	Comf	U	Angry	CtU	0	0
S35	Comf	U	Angry	CtU	30	1
S35	Comf	U	Angry	CtU	20	1
S35	Comf	U	Angry	CtU	10	1
S35	Comf	U	Angry	CtU	20	1
S35	Comf	U	Angry	CtU	20	1
S35	Comf	U	Angry	CtU	10	1
S35	Comf	U	Angry	CtU	0	0
S35	Comf	U	Angry	CtU	30	1
S35	Comf	U	Angry	CtU	10	1
S35	Comf	U	Angry	CtU	20	1
S35	Comf	U	Angry	CtU	0	0
S35	Comf	U	Angry	CtU	20	0
S35	Comf	U	Angry	CtU	10	0
S35	Comf	U	Angry	CtU	30	1
S35	Comf	U	Angry	CtU	30	1
S35	Comf	U	Angry	CtU	30	1
S35	Comf	U	Angry	CtU	10	0
S35	Comf	U	Angry	CtU	30	0
S36	Disc	C	Angry	CtU	0	0
S36	Disc	C	Angry	CtU	30	1
S36	Disc	C	Angry	CtU	10	0
S36	Disc	C	Angry	CtU	10	1
S36	Disc	C	Angry	CtU	20	1
S36	Disc	C	Angry	CtU	30	1
S36	Disc	C	Angry	CtU	20	1
S36	Disc	C	Angry	CtU	10	1
S36	Disc	C	Angry	CtU	30	0
S36	Disc	C	Angry	CtU	0	0
S36	Disc	C	Angry	CtU	30	0
S36	Disc	C	Angry	CtU	10	1
S36	Disc	C	Angry	CtU	20	1
S36	Disc	C	Angry	CtU	20	1
S36	Disc	C	Angry	CtU	30	1
S36	Disc	C	Angry	CtU	10	1
S36	Disc	C	Angry	CtU	20	1
S36	Disc	C	Angry	CtU	0	1
S36	Disc	C	Angry	CtU	20	1
S36	Disc	C	Angry	CtU	30	1
S36	Disc	C	Angry	CtU	20	0
S36	Disc	C	Angry	CtU	30	1
S36	Disc	C	Angry	CtU	10	0
S36	Disc	C	Angry	CtU	0	1
S36	Disc	C	Angry	CtU	10	0
S36	Disc	C	Angry	CtU	30	1
S36	Disc	C	Angry	CtU	10	1
S36	Disc	C	Angry	CtU	20	0
S36	Disc	C	Angry	CtU	0	0
S36	Disc	C	Angry	CtU	0	1
S36	Disc	C	Angry	CtU	0	1
S36	Disc	C	Angry	CtU	0	0
S36	Comf	U	Angry	CtU	0	1
S36	Comf	U	Angry	CtU	30	1
S36	Comf	U	Angry	CtU	10	0
S36	Comf	U	Angry	CtU	30	1
S36	Comf	U	Angry	CtU	0	1
S36	Comf	U	Angry	CtU	0	1
S36	Comf	U	Angry	CtU	30	1
S36	Comf	U	Angry	CtU	20	1
S36	Comf	U	Angry	CtU	10	1
S36	Comf	U	Angry	CtU	20	1
S36	Comf	U	Angry	CtU	20	1
S36	Comf	U	Angry	CtU	10	0
S36	Comf	U	Angry	CtU	10	0
S36	Comf	U	Angry	CtU	20	1
S36	Comf	U	Angry	CtU	30	1
S36	Comf	U	Angry	CtU	30	0
S36	Comf	U	Angry	CtU	0	1
S36	Comf	U	Angry	CtU	0	1
S36	Comf	U	Angry	CtU	10	1
S36	Comf	U	Angry	CtU	10	1
S36	Comf	U	Angry	CtU	20	1
S36	Comf	U	Angry	CtU	20	1
S36	Comf	U	Angry	CtU	20	0
S36	Comf	U	Angry	CtU	0	1
S36	Comf	U	Angry	CtU	30	1
S36	Comf	U	Angry	CtU	30	1
S36	Comf	U	Angry	CtU	10	1
S36	Comf	U	Angry	CtU	30	1
S36	Comf	U	Angry	CtU	20	0
S36	Comf	U	Angry	CtU	0	0
S36	Comf	U	Angry	CtU	10	0
S36	Comf	U	Angry	CtU	0	1
S39	Disc	C	Angry	CtU	10	1
S39	Disc	C	Angry	CtU	10	1
S39	Disc	C	Angry	CtU	30	1
S39	Disc	C	Angry	CtU	20	0
S39	Disc	C	Angry	CtU	0	1
S39	Disc	C	Angry	CtU	20	1
S39	Disc	C	Angry	CtU	0	1
S39	Disc	C	Angry	CtU	30	1
S39	Disc	C	Angry	CtU	30	1
S39	Disc	C	Angry	CtU	10	1
S39	Disc	C	Angry	CtU	10	0
S39	Disc	C	Angry	CtU	30	1
S39	Disc	C	Angry	CtU	0	1
S39	Disc	C	Angry	CtU	20	0
S39	Disc	C	Angry	CtU	20	1
S39	Disc	C	Angry	CtU	30	1
S39	Disc	C	Angry	CtU	20	1
S39	Disc	C	Angry	CtU	20	1
S39	Disc	C	Angry	CtU	10	1
S39	Disc	C	Angry	CtU	30	1
S39	Disc	C	Angry	CtU	20	1
S39	Disc	C	Angry	CtU	0	0
S39	Disc	C	Angry	CtU	0	0
S39	Disc	C	Angry	CtU	0	0
S39	Disc	C	Angry	CtU	10	1
S39	Disc	C	Angry	CtU	30	1
S39	Disc	C	Angry	CtU	10	1
S39	Disc	C	Angry	CtU	30	1
S39	Disc	C	Angry	CtU	20	0
S39	Disc	C	Angry	CtU	10	1
S39	Disc	C	Angry	CtU	0	1
S39	Disc	C	Angry	CtU	0	0
S39	Comf	U	Angry	CtU	30	1
S39	Comf	U	Angry	CtU	30	1
S39	Comf	U	Angry	CtU	10	1
S39	Comf	U	Angry	CtU	10	0
S39	Comf	U	Angry	CtU	30	1
S39	Comf	U	Angry	CtU	0	1
S39	Comf	U	Angry	CtU	10	1
S39	Comf	U	Angry	CtU	10	1
S39	Comf	U	Angry	CtU	30	1
S39	Comf	U	Angry	CtU	0	1
S39	Comf	U	Angry	CtU	20	1
S39	Comf	U	Angry	CtU	0	0
S39	Comf	U	Angry	CtU	10	1
S39	Comf	U	Angry	CtU	30	1
S39	Comf	U	Angry	CtU	20	1
S39	Comf	U	Angry	CtU	10	1
S39	Comf	U	Angry	CtU	20	1
S39	Comf	U	Angry	CtU	10	1
S39	Comf	U	Angry	CtU	10	1
S39	Comf	U	Angry	CtU	20	1
S39	Comf	U	Angry	CtU	30	0
S39	Comf	U	Angry	CtU	20	1
S39	Comf	U	Angry	CtU	20	0
S39	Comf	U	Angry	CtU	0	0
S39	Comf	U	Angry	CtU	30	1
S39	Comf	U	Angry	CtU	20	1
S39	Comf	U	Angry	CtU	30	1
S39	Comf	U	Angry	CtU	0	0
S39	Comf	U	Angry	CtU	0	0
S39	Comf	U	Angry	CtU	0	1
S39	Comf	U	Angry	CtU	0	1
S39	Comf	U	Angry	CtU	20	1
S38	Disc	C	Angry	CtU	0	1
S38	Disc	C	Angry	CtU	30	1
S38	Disc	C	Angry	CtU	30	1
S38	Disc	C	Angry	CtU	20	1
S38	Disc	C	Angry	CtU	0	1
S38	Disc	C	Angry	CtU	20	1
S38	Disc	C	Angry	CtU	20	1
S38	Disc	C	Angry	CtU	10	1
S38	Disc	C	Angry	CtU	20	1
S38	Disc	C	Angry	CtU	20	0
S38	Disc	C	Angry	CtU	0	0
S38	Disc	C	Angry	CtU	30	1
S38	Disc	C	Angry	CtU	20	1
S38	Disc	C	Angry	CtU	0	1
S38	Disc	C	Angry	CtU	30	1
S38	Disc	C	Angry	CtU	10	0
S38	Disc	C	Angry	CtU	10	0
S38	Disc	C	Angry	CtU	10	0
S38	Disc	C	Angry	CtU	10	1
S38	Disc	C	Angry	CtU	0	0
S38	Disc	C	Angry	CtU	0	0
S38	Disc	C	Angry	CtU	10	1
S38	Disc	C	Angry	CtU	0	1
S38	Disc	C	Angry	CtU	30	1
S38	Disc	C	Angry	CtU	10	1
S38	Disc	C	Angry	CtU	30	1
S38	Disc	C	Angry	CtU	30	1
S38	Disc	C	Angry	CtU	20	1
S38	Disc	C	Angry	CtU	10	1
S38	Disc	C	Angry	CtU	20	1
S38	Disc	C	Angry	CtU	0	0
S38	Disc	C	Angry	CtU	30	1
S38	Comf	U	Angry	CtU	20	1
S38	Comf	U	Angry	CtU	0	0
S38	Comf	U	Angry	CtU	30	1
S38	Comf	U	Angry	CtU	30	1
S38	Comf	U	Angry	CtU	0	0
S38	Comf	U	Angry	CtU	20	1
S38	Comf	U	Angry	CtU	10	1
S38	Comf	U	Angry	CtU	10	0
S38	Comf	U	Angry	CtU	10	0
S38	Comf	U	Angry	CtU	20	1
S38	Comf	U	Angry	CtU	30	1
S38	Comf	U	Angry	CtU	30	1
S38	Comf	U	Angry	CtU	10	1
S38	Comf	U	Angry	CtU	30	1
S38	Comf	U	Angry	CtU	0	0
S38	Comf	U	Angry	CtU	30	1
S38	Comf	U	Angry	CtU	30	1
S38	Comf	U	Angry	CtU	0	0
S38	Comf	U	Angry	CtU	0	1
S38	Comf	U	Angry	CtU	10	0
S38	Comf	U	Angry	CtU	20	1
S38	Comf	U	Angry	CtU	10	0
S38	Comf	U	Angry	CtU	0	0
S38	Comf	U	Angry	CtU	20	1
S38	Comf	U	Angry	CtU	20	1
S38	Comf	U	Angry	CtU	0	1
S38	Comf	U	Angry	CtU	10	1
S38	Comf	U	Angry	CtU	20	0
S38	Comf	U	Angry	CtU	10	1
S38	Comf	U	Angry	CtU	30	1
S38	Comf	U	Angry	CtU	0	1
S38	Comf	U	Angry	CtU	20	1
S37	Disc	C	Angry	CtU	20	1
S37	Disc	C	Angry	CtU	20	1
S37	Disc	C	Angry	CtU	30	1
S37	Disc	C	Angry	CtU	0	0
S37	Disc	C	Angry	CtU	0	0
S37	Disc	C	Angry	CtU	30	1
S37	Disc	C	Angry	CtU	20	1
S37	Disc	C	Angry	CtU	0	1
S37	Disc	C	Angry	CtU	30	1
S37	Disc	C	Angry	CtU	0	0
S37	Disc	C	Angry	CtU	10	1
S37	Disc	C	Angry	CtU	0	1
S37	Disc	C	Angry	CtU	0	0
S37	Disc	C	Angry	CtU	30	1
S37	Disc	C	Angry	CtU	30	1
S37	Disc	C	Angry	CtU	10	1
S37	Disc	C	Angry	CtU	30	1
S37	Disc	C	Angry	CtU	10	1
S37	Disc	C	Angry	CtU	20	1
S37	Disc	C	Angry	CtU	20	1
S37	Disc	C	Angry	CtU	0	1
S37	Disc	C	Angry	CtU	0	0
S37	Disc	C	Angry	CtU	30	1
S37	Disc	C	Angry	CtU	10	0
S37	Disc	C	Angry	CtU	10	1
S37	Disc	C	Angry	CtU	20	1
S37	Disc	C	Angry	CtU	10	0
S37	Disc	C	Angry	CtU	10	1
S37	Disc	C	Angry	CtU	30	1
S37	Disc	C	Angry	CtU	20	1
S37	Disc	C	Angry	CtU	20	1
S37	Disc	C	Angry	CtU	10	1
S37	Comf	U	Angry	CtU	10	1
S37	Comf	U	Angry	CtU	0	1
S37	Comf	U	Angry	CtU	30	1
S37	Comf	U	Angry	CtU	20	1
S37	Comf	U	Angry	CtU	10	1
S37	Comf	U	Angry	CtU	0	0
S37	Comf	U	Angry	CtU	20	1
S37	Comf	U	Angry	CtU	0	0
S37	Comf	U	Angry	CtU	20	1
S37	Comf	U	Angry	CtU	20	1
S37	Comf	U	Angry	CtU	10	1
S37	Comf	U	Angry	CtU	0	1
S37	Comf	U	Angry	CtU	20	1
S37	Comf	U	Angry	CtU	20	0
S37	Comf	U	Angry	CtU	30	1
S37	Comf	U	Angry	CtU	10	1
S37	Comf	U	Angry	CtU	20	1
S37	Comf	U	Angry	CtU	10	0
S37	Comf	U	Angry	CtU	30	1
S37	Comf	U	Angry	CtU	10	1
S37	Comf	U	Angry	CtU	0	0
S37	Comf	U	Angry	CtU	0	1
S37	Comf	U	Angry	CtU	30	1
S37	Comf	U	Angry	CtU	0	0
S37	Comf	U	Angry	CtU	30	1
S37	Comf	U	Angry	CtU	10	0
S37	Comf	U	Angry	CtU	30	1
S37	Comf	U	Angry	CtU	30	1
S37	Comf	U	Angry	CtU	10	1
S37	Comf	U	Angry	CtU	20	1
S37	Comf	U	Angry	CtU	30	1
S13	Disc	C	Angry	UtC	20	1
S13	Disc	C	Angry	UtC	10	1
S13	Disc	C	Angry	UtC	20	1
S13	Disc	C	Angry	UtC	0	1
S13	Disc	C	Angry	UtC	0	1
S13	Disc	C	Angry	UtC	30	1
S13	Disc	C	Angry	UtC	20	1
S13	Disc	C	Angry	UtC	0	0
S13	Disc	C	Angry	UtC	0	0
S13	Disc	C	Angry	UtC	30	1
S13	Disc	C	Angry	UtC	0	0
S13	Disc	C	Angry	UtC	20	0
S13	Disc	C	Angry	UtC	20	1
S13	Disc	C	Angry	UtC	10	1
S13	Disc	C	Angry	UtC	0	0
S13	Disc	C	Angry	UtC	10	0
S13	Disc	C	Angry	UtC	30	1
S13	Disc	C	Angry	UtC	30	1
S13	Disc	C	Angry	UtC	20	1
S13	Disc	C	Angry	UtC	10	1
S13	Disc	C	Angry	UtC	20	0
S13	Disc	C	Angry	UtC	30	1
S13	Disc	C	Angry	UtC	20	0
S13	Disc	C	Angry	UtC	30	1
S13	Disc	C	Angry	UtC	10	0
S13	Disc	C	Angry	UtC	30	1
S13	Disc	C	Angry	UtC	0	0
S13	Disc	C	Angry	UtC	10	0
S13	Disc	C	Angry	UtC	10	0
S13	Disc	C	Angry	UtC	0	0
S13	Disc	C	Angry	UtC	30	1
S13	Disc	C	Angry	UtC	10	0
S13	Comf	U	Angry	UtC	0	0
S13	Comf	U	Angry	UtC	0	0
S13	Comf	U	Angry	UtC	20	1
S13	Comf	U	Angry	UtC	30	1
S13	Comf	U	Angry	UtC	0	1
S13	Comf	U	Angry	UtC	10	1
S13	Comf	U	Angry	UtC	10	0
S13	Comf	U	Angry	UtC	0	1
S13	Comf	U	Angry	UtC	10	1
S13	Comf	U	Angry	UtC	20	1
S13	Comf	U	Angry	UtC	10	1
S13	Comf	U	Angry	UtC	0	0
S13	Comf	U	Angry	UtC	10	0
S13	Comf	U	Angry	UtC	30	1
S13	Comf	U	Angry	UtC	30	1
S13	Comf	U	Angry	UtC	20	0
S13	Comf	U	Angry	UtC	30	1
S13	Comf	U	Angry	UtC	10	0
S13	Comf	U	Angry	UtC	0	0
S13	Comf	U	Angry	UtC	30	1
S13	Comf	U	Angry	UtC	10	1
S13	Comf	U	Angry	UtC	20	1
S13	Comf	U	Angry	UtC	0	0
S13	Comf	U	Angry	UtC	30	1
S13	Comf	U	Angry	UtC	20	1
S13	Comf	U	Angry	UtC	20	1
S13	Comf	U	Angry	UtC	20	0
S13	Comf	U	Angry	UtC	0	0
S13	Comf	U	Angry	UtC	10	0
S13	Comf	U	Angry	UtC	20	1
S13	Comf	U	Angry	UtC	30	1
S13	Comf	U	Angry	UtC	30	1
S16	Disc	C	Angry	UtC	30	1
S16	Disc	C	Angry	UtC	0	1
S16	Disc	C	Angry	UtC	20	1
S16	Disc	C	Angry	UtC	30	1
S16	Disc	C	Angry	UtC	20	1
S16	Disc	C	Angry	UtC	30	1
S16	Disc	C	Angry	UtC	10	1
S16	Disc	C	Angry	UtC	10	0
S16	Disc	C	Angry	UtC	30	1
S16	Disc	C	Angry	UtC	0	1
S16	Disc	C	Angry	UtC	0	0
S16	Disc	C	Angry	UtC	10	0
S16	Disc	C	Angry	UtC	10	1
S16	Disc	C	Angry	UtC	10	1
S16	Disc	C	Angry	UtC	0	1
S16	Disc	C	Angry	UtC	20	1
S16	Disc	C	Angry	UtC	20	1
S16	Disc	C	Angry	UtC	0	0
S16	Disc	C	Angry	UtC	20	1
S16	Disc	C	Angry	UtC	30	1
S16	Disc	C	Angry	UtC	10	0
S16	Disc	C	Angry	UtC	30	1
S16	Disc	C	Angry	UtC	20	1
S16	Disc	C	Angry	UtC	30	1
S16	Disc	C	Angry	UtC	20	1
S16	Disc	C	Angry	UtC	0	0
S16	Disc	C	Angry	UtC	30	1
S16	Disc	C	Angry	UtC	0	1
S16	Disc	C	Angry	UtC	10	1
S16	Disc	C	Angry	UtC	10	0
S16	Disc	C	Angry	UtC	0	1
S16	Disc	C	Angry	UtC	20	1
S16	Comf	U	Angry	UtC	30	1
S16	Comf	U	Angry	UtC	0	1
S16	Comf	U	Angry	UtC	0	1
S16	Comf	U	Angry	UtC	0	1
S16	Comf	U	Angry	UtC	10	1
S16	Comf	U	Angry	UtC	20	1
S16	Comf	U	Angry	UtC	10	1
S16	Comf	U	Angry	UtC	30	1
S16	Comf	U	Angry	UtC	30	1
S16	Comf	U	Angry	UtC	30	1
S16	Comf	U	Angry	UtC	20	1
S16	Comf	U	Angry	UtC	20	1
S16	Comf	U	Angry	UtC	10	1
S16	Comf	U	Angry	UtC	10	1
S16	Comf	U	Angry	UtC	30	1
S16	Comf	U	Angry	UtC	20	1
S16	Comf	U	Angry	UtC	0	0
S16	Comf	U	Angry	UtC	10	1
S16	Comf	U	Angry	UtC	10	0
S16	Comf	U	Angry	UtC	0	0
S16	Comf	U	Angry	UtC	30	1
S16	Comf	U	Angry	UtC	20	1
S16	Comf	U	Angry	UtC	0	1
S16	Comf	U	Angry	UtC	20	1
S16	Comf	U	Angry	UtC	30	1
S16	Comf	U	Angry	UtC	0	1
S16	Comf	U	Angry	UtC	20	0
S16	Comf	U	Angry	UtC	10	1
S16	Comf	U	Angry	UtC	20	1
S16	Comf	U	Angry	UtC	30	1
S16	Comf	U	Angry	UtC	0	1
S16	Comf	U	Angry	UtC	10	0
S10	Disc	U	Happy	UtC	20	1
S10	Disc	U	Happy	UtC	20	1
S10	Disc	U	Happy	UtC	0	0
S10	Disc	U	Happy	UtC	0	1
S10	Disc	U	Happy	UtC	10	0
S10	Disc	U	Happy	UtC	20	1
S10	Disc	U	Happy	UtC	30	1
S10	Disc	U	Happy	UtC	10	0
S10	Disc	U	Happy	UtC	30	1
S10	Disc	U	Happy	UtC	30	1
S10	Disc	U	Happy	UtC	0	0
S10	Disc	U	Happy	UtC	30	1
S10	Disc	U	Happy	UtC	30	1
S10	Disc	U	Happy	UtC	20	1
S10	Disc	U	Happy	UtC	10	1
S10	Disc	U	Happy	UtC	20	1
S10	Disc	U	Happy	UtC	0	1
S10	Disc	U	Happy	UtC	10	1
S10	Disc	U	Happy	UtC	0	1
S10	Disc	U	Happy	UtC	30	1
S10	Disc	U	Happy	UtC	0	1
S10	Disc	U	Happy	UtC	10	1
S10	Disc	U	Happy	UtC	10	1
S10	Disc	U	Happy	UtC	10	0
S10	Disc	U	Happy	UtC	30	1
S10	Disc	U	Happy	UtC	0	1
S10	Disc	U	Happy	UtC	20	1
S10	Disc	U	Happy	UtC	10	1
S10	Disc	U	Happy	UtC	30	1
S10	Disc	U	Happy	UtC	20	0
S10	Disc	U	Happy	UtC	0	0
S10	Disc	U	Happy	UtC	20	1
S10	Comf	C	Happy	UtC	30	1
S10	Comf	C	Happy	UtC	10	0
S10	Comf	C	Happy	UtC	20	1
S10	Comf	C	Happy	UtC	30	1
S10	Comf	C	Happy	UtC	20	1
S10	Comf	C	Happy	UtC	20	1
S10	Comf	C	Happy	UtC	10	1
S10	Comf	C	Happy	UtC	10	1
S10	Comf	C	Happy	UtC	0	0
S10	Comf	C	Happy	UtC	30	1
S10	Comf	C	Happy	UtC	0	1
S10	Comf	C	Happy	UtC	30	1
S10	Comf	C	Happy	UtC	10	0
S10	Comf	C	Happy	UtC	10	1
S10	Comf	C	Happy	UtC	10	1
S10	Comf	C	Happy	UtC	0	0
S10	Comf	C	Happy	UtC	30	1
S10	Comf	C	Happy	UtC	10	1
S10	Comf	C	Happy	UtC	20	1
S10	Comf	C	Happy	UtC	30	1
S10	Comf	C	Happy	UtC	20	1
S10	Comf	C	Happy	UtC	30	1
S10	Comf	C	Happy	UtC	0	0
S10	Comf	C	Happy	UtC	20	1
S10	Comf	C	Happy	UtC	10	0
S10	Comf	C	Happy	UtC	0	0
S10	Comf	C	Happy	UtC	20	1
S10	Comf	C	Happy	UtC	20	1
S10	Comf	C	Happy	UtC	0	1
S10	Comf	C	Happy	UtC	0	0
S10	Comf	C	Happy	UtC	0	1
S10	Comf	C	Happy	UtC	30	1
S23	Comf	C	Happy	CtU	10	1
S23	Comf	C	Happy	CtU	20	1
S23	Comf	C	Happy	CtU	10	1
S23	Comf	C	Happy	CtU	0	0
S23	Comf	C	Happy	CtU	20	1
S23	Comf	C	Happy	CtU	0	0
S23	Comf	C	Happy	CtU	30	1
S23	Comf	C	Happy	CtU	20	1
S23	Comf	C	Happy	CtU	30	1
S23	Comf	C	Happy	CtU	0	0
S23	Comf	C	Happy	CtU	30	1
S23	Comf	C	Happy	CtU	20	1
S23	Comf	C	Happy	CtU	0	0
S23	Comf	C	Happy	CtU	20	1
S23	Comf	C	Happy	CtU	30	1
S23	Comf	C	Happy	CtU	10	1
S23	Comf	C	Happy	CtU	30	1
S23	Comf	C	Happy	CtU	0	0
S23	Comf	C	Happy	CtU	20	1
S23	Comf	C	Happy	CtU	30	1
S23	Comf	C	Happy	CtU	10	0
S23	Comf	C	Happy	CtU	20	1
S23	Comf	C	Happy	CtU	10	0
S23	Comf	C	Happy	CtU	10	1
S23	Comf	C	Happy	CtU	0	0
S23	Comf	C	Happy	CtU	0	0
S23	Comf	C	Happy	CtU	0	1
S23	Comf	C	Happy	CtU	30	1
S23	Comf	C	Happy	CtU	10	1
S23	Comf	C	Happy	CtU	10	0
S23	Comf	C	Happy	CtU	30	1
S23	Comf	C	Happy	CtU	20	1
S23	Disc	U	Happy	CtU	20	1
S23	Disc	U	Happy	CtU	0	0
S23	Disc	U	Happy	CtU	10	0
S23	Disc	U	Happy	CtU	20	1
S23	Disc	U	Happy	CtU	30	1
S23	Disc	U	Happy	CtU	30	1
S23	Disc	U	Happy	CtU	20	1
S23	Disc	U	Happy	CtU	20	1
S23	Disc	U	Happy	CtU	20	1
S23	Disc	U	Happy	CtU	10	1
S23	Disc	U	Happy	CtU	10	0
S23	Disc	U	Happy	CtU	30	1
S23	Disc	U	Happy	CtU	0	0
S23	Disc	U	Happy	CtU	20	1
S23	Disc	U	Happy	CtU	10	0
S23	Disc	U	Happy	CtU	0	0
S23	Disc	U	Happy	CtU	30	1
S23	Disc	U	Happy	CtU	30	1
S23	Disc	U	Happy	CtU	0	1
S23	Disc	U	Happy	CtU	30	1
S23	Disc	U	Happy	CtU	10	1
S23	Disc	U	Happy	CtU	0	0
S23	Disc	U	Happy	CtU	0	0
S23	Disc	U	Happy	CtU	10	1
S23	Disc	U	Happy	CtU	30	1
S23	Disc	U	Happy	CtU	10	1
S23	Disc	U	Happy	CtU	20	1
S23	Disc	U	Happy	CtU	10	1
S23	Disc	U	Happy	CtU	20	1
S23	Disc	U	Happy	CtU	0	0
S23	Disc	U	Happy	CtU	30	1
S23	Disc	U	Happy	CtU	0	0
S25	Comf	C	Happy	CtU	10	1
S25	Comf	C	Happy	CtU	30	1
S25	Comf	C	Happy	CtU	30	1
S25	Comf	C	Happy	CtU	0	0
S25	Comf	C	Happy	CtU	20	1
S25	Comf	C	Happy	CtU	0	1
S25	Comf	C	Happy	CtU	30	1
S25	Comf	C	Happy	CtU	30	1
S25	Comf	C	Happy	CtU	10	1
S25	Comf	C	Happy	CtU	0	0
S25	Comf	C	Happy	CtU	30	1
S25	Comf	C	Happy	CtU	10	1
S25	Comf	C	Happy	CtU	0	0
S25	Comf	C	Happy	CtU	0	0
S25	Comf	C	Happy	CtU	20	1
S25	Comf	C	Happy	CtU	10	1
S25	Comf	C	Happy	CtU	0	1
S25	Comf	C	Happy	CtU	30	1
S25	Comf	C	Happy	CtU	20	1
S25	Comf	C	Happy	CtU	20	1
S25	Comf	C	Happy	CtU	0	0
S25	Comf	C	Happy	CtU	10	1
S25	Comf	C	Happy	CtU	20	1
S25	Comf	C	Happy	CtU	0	1
S25	Comf	C	Happy	CtU	20	1
S25	Comf	C	Happy	CtU	20	1
S25	Comf	C	Happy	CtU	20	1
S25	Comf	C	Happy	CtU	10	0
S25	Comf	C	Happy	CtU	30	1
S25	Comf	C	Happy	CtU	10	1
S25	Comf	C	Happy	CtU	30	1
S25	Comf	C	Happy	CtU	10	1
S25	Disc	U	Happy	CtU	30	1
S25	Disc	U	Happy	CtU	10	0
S25	Disc	U	Happy	CtU	20	1
S25	Disc	U	Happy	CtU	10	1
S25	Disc	U	Happy	CtU	20	1
S25	Disc	U	Happy	CtU	30	1
S25	Disc	U	Happy	CtU	10	1
S25	Disc	U	Happy	CtU	0	0
S25	Disc	U	Happy	CtU	10	0
S25	Disc	U	Happy	CtU	0	1
S25	Disc	U	Happy	CtU	20	1
S25	Disc	U	Happy	CtU	30	1
S25	Disc	U	Happy	CtU	20	1
S25	Disc	U	Happy	CtU	30	1
S25	Disc	U	Happy	CtU	10	0
S25	Disc	U	Happy	CtU	0	1
S25	Disc	U	Happy	CtU	10	1
S25	Disc	U	Happy	CtU	0	0
S25	Disc	U	Happy	CtU	0	1
S25	Disc	U	Happy	CtU	0	0
S25	Disc	U	Happy	CtU	10	1
S25	Disc	U	Happy	CtU	30	1
S25	Disc	U	Happy	CtU	30	1
S25	Disc	U	Happy	CtU	20	1
S25	Disc	U	Happy	CtU	0	0
S25	Disc	U	Happy	CtU	20	1
S25	Disc	U	Happy	CtU	30	1
S25	Disc	U	Happy	CtU	20	1
S25	Disc	U	Happy	CtU	20	1
S25	Disc	U	Happy	CtU	10	1
S25	Disc	U	Happy	CtU	30	1
S25	Disc	U	Happy	CtU	0	0
S30	Comf	C	Happy	CtU	30	1
S30	Comf	C	Happy	CtU	30	1
S30	Comf	C	Happy	CtU	0	0
S30	Comf	C	Happy	CtU	30	1
S30	Comf	C	Happy	CtU	30	1
S30	Comf	C	Happy	CtU	30	1
S30	Comf	C	Happy	CtU	10	1
S30	Comf	C	Happy	CtU	10	1
S30	Comf	C	Happy	CtU	20	1
S30	Comf	C	Happy	CtU	10	1
S30	Comf	C	Happy	CtU	20	1
S30	Comf	C	Happy	CtU	10	1
S30	Comf	C	Happy	CtU	0	1
S30	Comf	C	Happy	CtU	0	0
S30	Comf	C	Happy	CtU	0	1
S30	Comf	C	Happy	CtU	10	1
S30	Comf	C	Happy	CtU	20	1
S30	Comf	C	Happy	CtU	20	1
S30	Comf	C	Happy	CtU	20	1
S30	Comf	C	Happy	CtU	10	1
S30	Comf	C	Happy	CtU	0	1
S30	Comf	C	Happy	CtU	10	1
S30	Comf	C	Happy	CtU	0	1
S30	Comf	C	Happy	CtU	30	1
S30	Comf	C	Happy	CtU	0	1
S30	Comf	C	Happy	CtU	30	1
S30	Comf	C	Happy	CtU	30	1
S30	Comf	C	Happy	CtU	10	0
S30	Comf	C	Happy	CtU	0	0
S30	Comf	C	Happy	CtU	20	1
S30	Comf	C	Happy	CtU	20	1
S30	Comf	C	Happy	CtU	20	1
S30	Disc	U	Happy	CtU	30	1
S30	Disc	U	Happy	CtU	30	1
S30	Disc	U	Happy	CtU	0	1
S30	Disc	U	Happy	CtU	30	1
S30	Disc	U	Happy	CtU	20	1
S30	Disc	U	Happy	CtU	0	1
S30	Disc	U	Happy	CtU	20	1
S30	Disc	U	Happy	CtU	10	1
S30	Disc	U	Happy	CtU	20	1
S30	Disc	U	Happy	CtU	0	1
S30	Disc	U	Happy	CtU	30	1
S30	Disc	U	Happy	CtU	30	1
S30	Disc	U	Happy	CtU	30	1
S30	Disc	U	Happy	CtU	10	1
S30	Disc	U	Happy	CtU	0	0
S30	Disc	U	Happy	CtU	0	1
S30	Disc	U	Happy	CtU	10	1
S30	Disc	U	Happy	CtU	20	1
S30	Disc	U	Happy	CtU	10	1
S30	Disc	U	Happy	CtU	0	1
S30	Disc	U	Happy	CtU	0	1
S30	Disc	U	Happy	CtU	10	0
S30	Disc	U	Happy	CtU	30	1
S30	Disc	U	Happy	CtU	10	1
S30	Disc	U	Happy	CtU	20	1
S30	Disc	U	Happy	CtU	0	0
S30	Disc	U	Happy	CtU	20	1
S30	Disc	U	Happy	CtU	20	1
S30	Disc	U	Happy	CtU	20	1
S30	Disc	U	Happy	CtU	10	1
S30	Disc	U	Happy	CtU	30	1
S30	Disc	U	Happy	CtU	10	1
S6	Comf	C	Happy	UtC	0	1
S6	Comf	C	Happy	UtC	20	0
S6	Comf	C	Happy	UtC	20	1
S6	Comf	C	Happy	UtC	20	1
S6	Comf	C	Happy	UtC	0	0
S6	Comf	C	Happy	UtC	0	1
S6	Comf	C	Happy	UtC	10	1
S6	Comf	C	Happy	UtC	30	1
S6	Comf	C	Happy	UtC	20	1
S6	Comf	C	Happy	UtC	0	0
S6	Comf	C	Happy	UtC	10	1
S6	Comf	C	Happy	UtC	10	1
S6	Comf	C	Happy	UtC	0	0
S6	Comf	C	Happy	UtC	10	1
S6	Comf	C	Happy	UtC	30	1
S6	Comf	C	Happy	UtC	0	0
S6	Comf	C	Happy	UtC	20	1
S6	Comf	C	Happy	UtC	10	0
S6	Comf	C	Happy	UtC	30	1
S6	Comf	C	Happy	UtC	10	1
S6	Comf	C	Happy	UtC	10	0
S6	Comf	C	Happy	UtC	30	1
S6	Comf	C	Happy	UtC	20	1
S6	Comf	C	Happy	UtC	0	0
S6	Comf	C	Happy	UtC	20	1
S6	Comf	C	Happy	UtC	20	1
S6	Comf	C	Happy	UtC	30	1
S6	Comf	C	Happy	UtC	0	0
S6	Comf	C	Happy	UtC	10	1
S6	Comf	C	Happy	UtC	30	1
S6	Comf	C	Happy	UtC	30	1
S6	Comf	C	Happy	UtC	30	1
S6	Disc	U	Happy	UtC	30	1
S6	Disc	U	Happy	UtC	0	0
S6	Disc	U	Happy	UtC	10	1
S6	Disc	U	Happy	UtC	0	0
S6	Disc	U	Happy	UtC	10	1
S6	Disc	U	Happy	UtC	0	0
S6	Disc	U	Happy	UtC	20	1
S6	Disc	U	Happy	UtC	20	1
S6	Disc	U	Happy	UtC	20	1
S6	Disc	U	Happy	UtC	30	1
S6	Disc	U	Happy	UtC	20	1
S6	Disc	U	Happy	UtC	30	0
S6	Disc	U	Happy	UtC	30	1
S6	Disc	U	Happy	UtC	0	0
S6	Disc	U	Happy	UtC	30	1
S6	Disc	U	Happy	UtC	10	0
S6	Disc	U	Happy	UtC	30	1
S6	Disc	U	Happy	UtC	0	0
S6	Disc	U	Happy	UtC	10	1
S6	Disc	U	Happy	UtC	30	1
S6	Disc	U	Happy	UtC	0	0
S6	Disc	U	Happy	UtC	20	1
S6	Disc	U	Happy	UtC	0	1
S6	Disc	U	Happy	UtC	10	1
S6	Disc	U	Happy	UtC	20	0
S6	Disc	U	Happy	UtC	20	0
S6	Disc	U	Happy	UtC	30	1
S6	Disc	U	Happy	UtC	20	1
S6	Disc	U	Happy	UtC	0	0
S6	Disc	U	Happy	UtC	10	1
S6	Disc	U	Happy	UtC	10	0
S6	Disc	U	Happy	UtC	10	1
S8	Comf	C	Happy	UtC	30	1
S8	Comf	C	Happy	UtC	20	1
S8	Comf	C	Happy	UtC	0	0
S8	Comf	C	Happy	UtC	30	1
S8	Comf	C	Happy	UtC	10	1
S8	Comf	C	Happy	UtC	10	1
S8	Comf	C	Happy	UtC	0	1
S8	Comf	C	Happy	UtC	30	1
S8	Comf	C	Happy	UtC	20	1
S8	Comf	C	Happy	UtC	20	1
S8	Comf	C	Happy	UtC	10	0
S8	Comf	C	Happy	UtC	30	1
S8	Comf	C	Happy	UtC	10	1
S8	Comf	C	Happy	UtC	10	1
S8	Comf	C	Happy	UtC	20	1
S8	Comf	C	Happy	UtC	10	0
S8	Comf	C	Happy	UtC	30	1
S8	Comf	C	Happy	UtC	30	1
S8	Comf	C	Happy	UtC	0	1
S8	Comf	C	Happy	UtC	20	1
S8	Comf	C	Happy	UtC	0	0
S8	Comf	C	Happy	UtC	30	1
S8	Comf	C	Happy	UtC	0	0
S8	Comf	C	Happy	UtC	20	1
S8	Comf	C	Happy	UtC	10	0
S8	Comf	C	Happy	UtC	20	1
S8	Comf	C	Happy	UtC	30	1
S8	Comf	C	Happy	UtC	0	1
S8	Comf	C	Happy	UtC	0	0
S8	Comf	C	Happy	UtC	0	0
S8	Comf	C	Happy	UtC	20	1
S8	Comf	C	Happy	UtC	10	1
S8	Disc	U	Happy	UtC	10	1
S8	Disc	U	Happy	UtC	20	1
S8	Disc	U	Happy	UtC	20	1
S8	Disc	U	Happy	UtC	30	1
S8	Disc	U	Happy	UtC	30	1
S8	Disc	U	Happy	UtC	30	1
S8	Disc	U	Happy	UtC	0	0
S8	Disc	U	Happy	UtC	20	1
S8	Disc	U	Happy	UtC	10	1
S8	Disc	U	Happy	UtC	20	1
S8	Disc	U	Happy	UtC	0	0
S8	Disc	U	Happy	UtC	0	0
S8	Disc	U	Happy	UtC	10	0
S8	Disc	U	Happy	UtC	10	1
S8	Disc	U	Happy	UtC	30	1
S8	Disc	U	Happy	UtC	20	1
S8	Disc	U	Happy	UtC	0	0
S8	Disc	U	Happy	UtC	0	1
S8	Disc	U	Happy	UtC	10	1
S8	Disc	U	Happy	UtC	0	0
S8	Disc	U	Happy	UtC	30	1
S8	Disc	U	Happy	UtC	10	1
S8	Disc	U	Happy	UtC	10	1
S8	Disc	U	Happy	UtC	0	1
S8	Disc	U	Happy	UtC	10	1
S8	Disc	U	Happy	UtC	0	1
S8	Disc	U	Happy	UtC	20	1
S8	Disc	U	Happy	UtC	30	1
S8	Disc	U	Happy	UtC	20	1
S8	Disc	U	Happy	UtC	20	1
S8	Disc	U	Happy	UtC	30	1
S8	Disc	U	Happy	UtC	30	1
S1	Comf	C	Happy	UtC	10	1
S1	Comf	C	Happy	UtC	10	1
S1	Comf	C	Happy	UtC	10	1
S1	Comf	C	Happy	UtC	20	1
S1	Comf	C	Happy	UtC	0	1
S1	Comf	C	Happy	UtC	10	1
S1	Comf	C	Happy	UtC	30	1
S1	Comf	C	Happy	UtC	20	0
S1	Comf	C	Happy	UtC	0	0
S1	Comf	C	Happy	UtC	0	0
S1	Comf	C	Happy	UtC	20	1
S1	Comf	C	Happy	UtC	10	1
S1	Comf	C	Happy	UtC	20	1
S1	Comf	C	Happy	UtC	30	1
S1	Comf	C	Happy	UtC	30	1
S1	Comf	C	Happy	UtC	30	1
S1	Comf	C	Happy	UtC	30	1
S1	Comf	C	Happy	UtC	0	0
S1	Comf	C	Happy	UtC	20	1
S1	Comf	C	Happy	UtC	0	0
S1	Comf	C	Happy	UtC	0	0
S1	Comf	C	Happy	UtC	30	1
S1	Comf	C	Happy	UtC	0	0
S1	Comf	C	Happy	UtC	30	1
S1	Comf	C	Happy	UtC	0	0
S1	Comf	C	Happy	UtC	20	1
S1	Comf	C	Happy	UtC	20	1
S1	Comf	C	Happy	UtC	30	1
S1	Comf	C	Happy	UtC	10	0
S1	Comf	C	Happy	UtC	20	1
S1	Comf	C	Happy	UtC	10	0
S1	Comf	C	Happy	UtC	10	0
S1	Disc	U	Happy	UtC	20	1
S1	Disc	U	Happy	UtC	10	0
S1	Disc	U	Happy	UtC	20	1
S1	Disc	U	Happy	UtC	0	1
S1	Disc	U	Happy	UtC	0	1
S1	Disc	U	Happy	UtC	0	0
S1	Disc	U	Happy	UtC	30	1
S1	Disc	U	Happy	UtC	0	0
S1	Disc	U	Happy	UtC	10	0
S1	Disc	U	Happy	UtC	0	0
S1	Disc	U	Happy	UtC	10	1
S1	Disc	U	Happy	UtC	10	1
S1	Disc	U	Happy	UtC	30	1
S1	Disc	U	Happy	UtC	30	1
S1	Disc	U	Happy	UtC	20	1
S1	Disc	U	Happy	UtC	0	1
S1	Disc	U	Happy	UtC	30	1
S1	Disc	U	Happy	UtC	30	1
S1	Disc	U	Happy	UtC	30	1
S1	Disc	U	Happy	UtC	0	1
S1	Disc	U	Happy	UtC	10	0
S1	Disc	U	Happy	UtC	10	1
S1	Disc	U	Happy	UtC	30	1
S1	Disc	U	Happy	UtC	20	1
S1	Disc	U	Happy	UtC	10	1
S1	Disc	U	Happy	UtC	20	1
S1	Disc	U	Happy	UtC	0	0
S1	Disc	U	Happy	UtC	20	1
S1	Disc	U	Happy	UtC	20	1
S1	Disc	U	Happy	UtC	20	1
S1	Disc	U	Happy	UtC	10	1
S1	Disc	U	Happy	UtC	30	1
S21	Comf	C	Happy	CtU	20	1
S21	Comf	C	Happy	CtU	0	1
S21	Comf	C	Happy	CtU	0	0
S21	Comf	C	Happy	CtU	30	1
S21	Comf	C	Happy	CtU	20	0
S21	Comf	C	Happy	CtU	0	0
S21	Comf	C	Happy	CtU	0	0
S21	Comf	C	Happy	CtU	30	1
S21	Comf	C	Happy	CtU	30	1
S21	Comf	C	Happy	CtU	10	1
S21	Comf	C	Happy	CtU	10	0
S21	Comf	C	Happy	CtU	10	1
S21	Comf	C	Happy	CtU	30	1
S21	Comf	C	Happy	CtU	30	1
S21	Comf	C	Happy	CtU	0	0
S21	Comf	C	Happy	CtU	20	1
S21	Comf	C	Happy	CtU	20	1
S21	Comf	C	Happy	CtU	10	0
S21	Comf	C	Happy	CtU	10	1
S21	Comf	C	Happy	CtU	0	1
S21	Comf	C	Happy	CtU	10	1
S21	Comf	C	Happy	CtU	0	0
S21	Comf	C	Happy	CtU	10	1
S21	Comf	C	Happy	CtU	20	1
S21	Comf	C	Happy	CtU	10	0
S21	Comf	C	Happy	CtU	30	1
S21	Comf	C	Happy	CtU	0	0
S21	Comf	C	Happy	CtU	30	1
S21	Comf	C	Happy	CtU	20	1
S21	Comf	C	Happy	CtU	20	1
S21	Comf	C	Happy	CtU	30	1
S21	Comf	C	Happy	CtU	20	1
S21	Disc	U	Happy	CtU	0	0
S21	Disc	U	Happy	CtU	0	1
S21	Disc	U	Happy	CtU	20	1
S21	Disc	U	Happy	CtU	30	1
S21	Disc	U	Happy	CtU	20	1
S21	Disc	U	Happy	CtU	20	1
S21	Disc	U	Happy	CtU	10	0
S21	Disc	U	Happy	CtU	10	1
S21	Disc	U	Happy	CtU	0	1
S21	Disc	U	Happy	CtU	0	1
S21	Disc	U	Happy	CtU	10	1
S21	Disc	U	Happy	CtU	10	1
S21	Disc	U	Happy	CtU	0	1
S21	Disc	U	Happy	CtU	10	1
S21	Disc	U	Happy	CtU	20	1
S21	Disc	U	Happy	CtU	30	1
S21	Disc	U	Happy	CtU	10	0
S21	Disc	U	Happy	CtU	20	1
S21	Disc	U	Happy	CtU	0	0
S21	Disc	U	Happy	CtU	30	1
S21	Disc	U	Happy	CtU	30	1
S21	Disc	U	Happy	CtU	30	1
S21	Disc	U	Happy	CtU	20	0
S21	Disc	U	Happy	CtU	10	1
S21	Disc	U	Happy	CtU	0	0
S21	Disc	U	Happy	CtU	20	1
S21	Disc	U	Happy	CtU	10	1
S21	Disc	U	Happy	CtU	0	0
S21	Disc	U	Happy	CtU	30	1
S21	Disc	U	Happy	CtU	20	1
S21	Disc	U	Happy	CtU	30	1
S21	Disc	U	Happy	CtU	30	1
S3	Comf	C	Happy	UtC	0	0
S3	Comf	C	Happy	UtC	20	1
S3	Comf	C	Happy	UtC	10	1
S3	Comf	C	Happy	UtC	30	1
S3	Comf	C	Happy	UtC	30	1
S3	Comf	C	Happy	UtC	10	1
S3	Comf	C	Happy	UtC	30	1
S3	Comf	C	Happy	UtC	30	1
S3	Comf	C	Happy	UtC	0	1
S3	Comf	C	Happy	UtC	20	1
S3	Comf	C	Happy	UtC	10	1
S3	Comf	C	Happy	UtC	20	1
S3	Comf	C	Happy	UtC	30	1
S3	Comf	C	Happy	UtC	10	1
S3	Comf	C	Happy	UtC	20	1
S3	Comf	C	Happy	UtC	10	1
S3	Comf	C	Happy	UtC	0	1
S3	Comf	C	Happy	UtC	10	1
S3	Comf	C	Happy	UtC	10	1
S3	Comf	C	Happy	UtC	30	1
S3	Comf	C	Happy	UtC	20	1
S3	Comf	C	Happy	UtC	0	0
S3	Comf	C	Happy	UtC	30	1
S3	Comf	C	Happy	UtC	20	1
S3	Comf	C	Happy	UtC	10	0
S3	Comf	C	Happy	UtC	30	1
S3	Comf	C	Happy	UtC	0	1
S3	Comf	C	Happy	UtC	20	1
S3	Comf	C	Happy	UtC	0	1
S3	Comf	C	Happy	UtC	0	0
S3	Comf	C	Happy	UtC	20	1
S3	Comf	C	Happy	UtC	0	1
S3	Disc	U	Happy	UtC	10	0
S3	Disc	U	Happy	UtC	30	1
S3	Disc	U	Happy	UtC	0	1
S3	Disc	U	Happy	UtC	20	1
S3	Disc	U	Happy	UtC	20	1
S3	Disc	U	Happy	UtC	20	0
S3	Disc	U	Happy	UtC	10	1
S3	Disc	U	Happy	UtC	10	1
S3	Disc	U	Happy	UtC	0	1
S3	Disc	U	Happy	UtC	0	1
S3	Disc	U	Happy	UtC	30	1
S3	Disc	U	Happy	UtC	30	1
S3	Disc	U	Happy	UtC	30	1
S3	Disc	U	Happy	UtC	30	1
S3	Disc	U	Happy	UtC	10	1
S3	Disc	U	Happy	UtC	20	1
S3	Disc	U	Happy	UtC	20	1
S3	Disc	U	Happy	UtC	20	1
S3	Disc	U	Happy	UtC	10	0
S3	Disc	U	Happy	UtC	0	1
S3	Disc	U	Happy	UtC	0	1
S3	Disc	U	Happy	UtC	10	1
S3	Disc	U	Happy	UtC	0	0
S3	Disc	U	Happy	UtC	20	1
S3	Disc	U	Happy	UtC	30	1
S3	Disc	U	Happy	UtC	0	0
S3	Disc	U	Happy	UtC	20	1
S3	Disc	U	Happy	UtC	30	1
S3	Disc	U	Happy	UtC	10	0
S3	Disc	U	Happy	UtC	0	0
S3	Disc	U	Happy	UtC	30	1
S3	Disc	U	Happy	UtC	10	1
S24	Comf	C	Happy	CtU	0	1
S24	Comf	C	Happy	CtU	30	1
S24	Comf	C	Happy	CtU	20	1
S24	Comf	C	Happy	CtU	30	1
S24	Comf	C	Happy	CtU	20	1
S24	Comf	C	Happy	CtU	20	1
S24	Comf	C	Happy	CtU	30	1
S24	Comf	C	Happy	CtU	10	1
S24	Comf	C	Happy	CtU	20	1
S24	Comf	C	Happy	CtU	30	1
S24	Comf	C	Happy	CtU	10	0
S24	Comf	C	Happy	CtU	0	0
S24	Comf	C	Happy	CtU	30	1
S24	Comf	C	Happy	CtU	20	1
S24	Comf	C	Happy	CtU	10	0
S24	Comf	C	Happy	CtU	20	1
S24	Comf	C	Happy	CtU	0	0
S24	Comf	C	Happy	CtU	10	1
S24	Comf	C	Happy	CtU	0	1
S24	Comf	C	Happy	CtU	0	0
S24	Comf	C	Happy	CtU	20	1
S24	Comf	C	Happy	CtU	0	1
S24	Comf	C	Happy	CtU	30	1
S24	Comf	C	Happy	CtU	0	0
S24	Comf	C	Happy	CtU	30	1
S24	Comf	C	Happy	CtU	10	0
S24	Comf	C	Happy	CtU	10	1
S24	Comf	C	Happy	CtU	30	1
S24	Comf	C	Happy	CtU	10	0
S24	Comf	C	Happy	CtU	20	1
S24	Comf	C	Happy	CtU	0	0
S24	Comf	C	Happy	CtU	10	1
S24	Disc	U	Happy	CtU	10	1
S24	Disc	U	Happy	CtU	0	1
S24	Disc	U	Happy	CtU	30	1
S24	Disc	U	Happy	CtU	0	0
S24	Disc	U	Happy	CtU	0	1
S24	Disc	U	Happy	CtU	10	1
S24	Disc	U	Happy	CtU	0	0
S24	Disc	U	Happy	CtU	0	1
S24	Disc	U	Happy	CtU	10	1
S24	Disc	U	Happy	CtU	20	1
S24	Disc	U	Happy	CtU	20	1
S24	Disc	U	Happy	CtU	30	1
S24	Disc	U	Happy	CtU	30	1
S24	Disc	U	Happy	CtU	10	0
S24	Disc	U	Happy	CtU	30	1
S24	Disc	U	Happy	CtU	20	1
S24	Disc	U	Happy	CtU	20	1
S24	Disc	U	Happy	CtU	10	1
S24	Disc	U	Happy	CtU	20	1
S24	Disc	U	Happy	CtU	30	1
S24	Disc	U	Happy	CtU	0	1
S24	Disc	U	Happy	CtU	30	1
S24	Disc	U	Happy	CtU	20	1
S24	Disc	U	Happy	CtU	10	1
S24	Disc	U	Happy	CtU	10	0
S24	Disc	U	Happy	CtU	10	1
S24	Disc	U	Happy	CtU	20	1
S24	Disc	U	Happy	CtU	0	0
S24	Disc	U	Happy	CtU	30	1
S24	Disc	U	Happy	CtU	0	1
S24	Disc	U	Happy	CtU	30	1
S24	Disc	U	Happy	CtU	20	1
S26	Comf	C	Happy	CtU	0	0
S26	Comf	C	Happy	CtU	30	1
S26	Comf	C	Happy	CtU	0	0
S26	Comf	C	Happy	CtU	20	1
S26	Comf	C	Happy	CtU	0	0
S26	Comf	C	Happy	CtU	30	1
S26	Comf	C	Happy	CtU	0	1
S26	Comf	C	Happy	CtU	0	0
S26	Comf	C	Happy	CtU	10	1
S26	Comf	C	Happy	CtU	10	0
S26	Comf	C	Happy	CtU	10	0
S26	Comf	C	Happy	CtU	30	1
S26	Comf	C	Happy	CtU	30	1
S26	Comf	C	Happy	CtU	0	1
S26	Comf	C	Happy	CtU	20	1
S26	Comf	C	Happy	CtU	0	0
S26	Comf	C	Happy	CtU	0	0
S26	Comf	C	Happy	CtU	30	1
S26	Comf	C	Happy	CtU	10	1
S26	Comf	C	Happy	CtU	30	1
S26	Comf	C	Happy	CtU	30	1
S26	Comf	C	Happy	CtU	10	0
S26	Comf	C	Happy	CtU	20	1
S26	Comf	C	Happy	CtU	20	1
S26	Comf	C	Happy	CtU	10	1
S26	Comf	C	Happy	CtU	20	1
S26	Comf	C	Happy	CtU	30	1
S26	Comf	C	Happy	CtU	10	0
S26	Comf	C	Happy	CtU	10	1
S26	Comf	C	Happy	CtU	20	1
S26	Comf	C	Happy	CtU	20	0
S26	Comf	C	Happy	CtU	20	1
S26	Disc	U	Happy	CtU	20	1
S26	Disc	U	Happy	CtU	10	0
S26	Disc	U	Happy	CtU	30	1
S26	Disc	U	Happy	CtU	20	1
S26	Disc	U	Happy	CtU	20	1
S26	Disc	U	Happy	CtU	10	0
S26	Disc	U	Happy	CtU	0	1
S26	Disc	U	Happy	CtU	20	1
S26	Disc	U	Happy	CtU	20	0
S26	Disc	U	Happy	CtU	30	1
S26	Disc	U	Happy	CtU	10	1
S26	Disc	U	Happy	CtU	0	0
S26	Disc	U	Happy	CtU	20	1
S26	Disc	U	Happy	CtU	0	0
S26	Disc	U	Happy	CtU	30	1
S26	Disc	U	Happy	CtU	30	1
S26	Disc	U	Happy	CtU	10	1
S26	Disc	U	Happy	CtU	10	1
S26	Disc	U	Happy	CtU	10	0
S26	Disc	U	Happy	CtU	0	0
S26	Disc	U	Happy	CtU	30	1
S26	Disc	U	Happy	CtU	10	0
S26	Disc	U	Happy	CtU	30	1
S26	Disc	U	Happy	CtU	10	1
S26	Disc	U	Happy	CtU	20	1
S26	Disc	U	Happy	CtU	0	1
S26	Disc	U	Happy	CtU	30	1
S26	Disc	U	Happy	CtU	0	0
S26	Disc	U	Happy	CtU	0	0
S26	Disc	U	Happy	CtU	30	1
S26	Disc	U	Happy	CtU	20	0
S26	Disc	U	Happy	CtU	0	0
S9	Comf	C	Happy	UtC	30	1
S9	Comf	C	Happy	UtC	30	1
S9	Comf	C	Happy	UtC	30	1
S9	Comf	C	Happy	UtC	0	0
S9	Comf	C	Happy	UtC	0	0
S9	Comf	C	Happy	UtC	20	1
S9	Comf	C	Happy	UtC	10	0
S9	Comf	C	Happy	UtC	20	1
S9	Comf	C	Happy	UtC	10	1
S9	Comf	C	Happy	UtC	30	1
S9	Comf	C	Happy	UtC	0	1
S9	Comf	C	Happy	UtC	10	1
S9	Comf	C	Happy	UtC	20	1
S9	Comf	C	Happy	UtC	20	1
S9	Comf	C	Happy	UtC	20	0
S9	Comf	C	Happy	UtC	10	1
S9	Comf	C	Happy	UtC	0	0
S9	Comf	C	Happy	UtC	30	1
S9	Comf	C	Happy	UtC	10	0
S9	Comf	C	Happy	UtC	30	1
S9	Comf	C	Happy	UtC	0	0
S9	Comf	C	Happy	UtC	0	0
S9	Comf	C	Happy	UtC	0	0
S9	Comf	C	Happy	UtC	30	1
S9	Comf	C	Happy	UtC	10	1
S9	Comf	C	Happy	UtC	20	1
S9	Comf	C	Happy	UtC	10	1
S9	Comf	C	Happy	UtC	10	1
S9	Comf	C	Happy	UtC	20	1
S9	Comf	C	Happy	UtC	20	1
S9	Comf	C	Happy	UtC	30	1
S9	Comf	C	Happy	UtC	0	0
S9	Disc	U	Happy	UtC	30	1
S9	Disc	U	Happy	UtC	0	0
S9	Disc	U	Happy	UtC	30	1
S9	Disc	U	Happy	UtC	10	1
S9	Disc	U	Happy	UtC	10	1
S9	Disc	U	Happy	UtC	0	1
S9	Disc	U	Happy	UtC	20	1
S9	Disc	U	Happy	UtC	10	1
S9	Disc	U	Happy	UtC	20	1
S9	Disc	U	Happy	UtC	20	1
S9	Disc	U	Happy	UtC	30	1
S9	Disc	U	Happy	UtC	0	1
S9	Disc	U	Happy	UtC	10	1
S9	Disc	U	Happy	UtC	10	1
S9	Disc	U	Happy	UtC	10	0
S9	Disc	U	Happy	UtC	0	0
S9	Disc	U	Happy	UtC	20	1
S9	Disc	U	Happy	UtC	10	1
S9	Disc	U	Happy	UtC	20	1
S9	Disc	U	Happy	UtC	0	1
S9	Disc	U	Happy	UtC	20	1
S9	Disc	U	Happy	UtC	0	0
S9	Disc	U	Happy	UtC	20	1
S9	Disc	U	Happy	UtC	0	0
S9	Disc	U	Happy	UtC	20	1
S9	Disc	U	Happy	UtC	30	1
S9	Disc	U	Happy	UtC	30	1
S9	Disc	U	Happy	UtC	30	1
S9	Disc	U	Happy	UtC	30	1
S9	Disc	U	Happy	UtC	10	1
S9	Disc	U	Happy	UtC	30	1
S9	Disc	U	Happy	UtC	0	0
S27	Comf	C	Happy	CtU	20	1
S27	Comf	C	Happy	CtU	30	1
S27	Comf	C	Happy	CtU	10	1
S27	Comf	C	Happy	CtU	30	1
S27	Comf	C	Happy	CtU	30	1
S27	Comf	C	Happy	CtU	20	1
S27	Comf	C	Happy	CtU	0	0
S27	Comf	C	Happy	CtU	10	1
S27	Comf	C	Happy	CtU	20	1
S27	Comf	C	Happy	CtU	0	0
S27	Comf	C	Happy	CtU	0	1
S27	Comf	C	Happy	CtU	0	0
S27	Comf	C	Happy	CtU	30	1
S27	Comf	C	Happy	CtU	30	1
S27	Comf	C	Happy	CtU	30	1
S27	Comf	C	Happy	CtU	0	1
[truncated: 496 more rows]

## Sheet: glm values
Subject	d-prime	morph intensity	actions ordering	type of action	target emotion	action/emotion valence congruency
S1	1.46899	10	UtC	Comf	happy	Cong
S2	0.83171	10	UtC	Comf	happy	Cong
S3	0.83171	10	UtC	Comf	happy	Cong
S4	1.34898	10	UtC	Comf	happy	Cong
S5	0.993129	10	UtC	Comf	happy	Cong
S6	1.34898	10	UtC	Comf	happy	Cong
S7	1.46899	10	UtC	Comf	happy	Cong
S8	0.637279	10	UtC	Comf	happy	Cong
S9	1.82484	10	UtC	Comf	happy	Cong
S10	0.637279	10	UtC	Comf	happy	Cong
S1	0.318639	10	UtC	Disc	happy	Incong
S2	-0.35585	10	UtC	Disc	happy	Incong
S3	-5.66974e-16	10	UtC	Disc	happy	Incong
S4	-1.41743e-16	10	UtC	Disc	happy	Incong
S5	1.41743e-16	10	UtC	Disc	happy	Incong
S6	1.82484	10	UtC	Disc	happy	Incong
S7	0.67449	10	UtC	Disc	happy	Incong
S8	1.46899	10	UtC	Disc	happy	Incong
S9	1.46899	10	UtC	Disc	happy	Incong
S10	2.12615e-16	10	UtC	Disc	happy	Incong
S1	2.3007	20	UtC	Comf	happy	Cong
S2	1.15035	20	UtC	Comf	happy	Cong
S3	5.43129	20	UtC	Comf	happy	Cong
S4	6.42442	20	UtC	Comf	happy	Cong
S5	1.46899	20	UtC	Comf	happy	Cong
S6	1.82484	20	UtC	Comf	happy	Cong
S7	6.06857	20	UtC	Comf	happy	Cong
S8	6.06857	20	UtC	Comf	happy	Cong
S9	2.3007	20	UtC	Comf	happy	Cong
S10	6.06857	20	UtC	Comf	happy	Cong
S1	5.57588	20	UtC	Disc	happy	Incong
S2	1.46899	20	UtC	Disc	happy	Incong
S3	0.83171	20	UtC	Disc	happy	Incong
S4	0.83171	20	UtC	Disc	happy	Incong
S5	0.83171	20	UtC	Disc	happy	Incong
S6	1.82484	20	UtC	Disc	happy	Incong
S7	5.57588	20	UtC	Disc	happy	Incong
S8	5.89451	20	UtC	Disc	happy	Incong
S9	5.89451	20	UtC	Disc	happy	Incong
S10	0.83171	20	UtC	Disc	happy	Incong
S1	7.06935	30	UtC	Comf	happy	Cong
S2	7.06935	30	UtC	Comf	happy	Cong
S3	5.60037	30	UtC	Comf	happy	Cong
S4	6.5935	30	UtC	Comf	happy	Cong
S5	6.23764	30	UtC	Comf	happy	Cong
S6	6.5935	30	UtC	Comf	happy	Cong
S7	6.23764	30	UtC	Comf	happy	Cong
S8	6.23764	30	UtC	Comf	happy	Cong
S9	7.06935	30	UtC	Comf	happy	Cong
S10	6.23764	30	UtC	Comf	happy	Cong
S1	5.91901	30	UtC	Disc	happy	Incong
S2	6.23764	30	UtC	Disc	happy	Incong
S3	5.60037	30	UtC	Disc	happy	Incong
S4	5.60037	30	UtC	Disc	happy	Incong
S5	5.60037	30	UtC	Disc	happy	Incong
S6	2.3007	30	UtC	Disc	happy	Incong
S7	5.91901	30	UtC	Disc	happy	Incong
S8	6.23764	30	UtC	Disc	happy	Incong
S9	6.23764	30	UtC	Disc	happy	Incong
S10	5.60037	30	UtC	Disc	happy	Incong
S11	4.13458e-17	10	UtC	Comf	angry	Incong
S12	0.35585	10	UtC	Comf	angry	Incong
S13	0.67449	10	UtC	Comf	angry	Incong
S14	0.35585	10	UtC	Comf	angry	Incong
S15	3.13078e-16	10	UtC	Comf	angry	Incong
S16	-3.78206e-17	10	UtC	Comf	angry	Incong
S17	-4.2523e-16	10	UtC	Comf	angry	Incong
S18	-0.47586	10	UtC	Comf	angry	Incong
S19	-0.318639	10	UtC	Comf	angry	Incong
S20	0.47586	10	UtC	Comf	angry	Incong
S11	-1.29297e-15	10	UtC	Disc	angry	Cong
S12	2.08719e-16	10	UtC	Disc	angry	Cong
S13	0.35585	10	UtC	Disc	angry	Cong
S14	-6.95729e-17	10	UtC	Disc	angry	Cong
S15	0.67449	10	UtC	Disc	angry	Cong
S16	-0.318639	10	UtC	Disc	angry	Cong
S17	0.318639	10	UtC	Disc	angry	Cong
S18	0.67449	10	UtC	Disc	angry	Cong
S19	-7.08717e-17	10	UtC	Disc	angry	Cong
S20	0.47586	10	UtC	Disc	angry	Cong
S11	2.3232e-15	20	UtC	Comf	angry	Incong
S12	0	20	UtC	Comf	angry	Incong
S13	1.34898	20	UtC	Comf	angry	Incong
S14	0.83171	20	UtC	Comf	angry	Incong
S15	0.67449	20	UtC	Comf	angry	Incong
S16	0.47586	20	UtC	Comf	angry	Incong
S17	0.35585	20	UtC	Comf	angry	Incong
S18	4.24602	20	UtC	Comf	angry	Incong
S19	-1.39146e-16	20	UtC	Comf	angry	Incong
S20	1.46899	20	UtC	Comf	angry	Incong
S11	0.47586	20	UtC	Disc	angry	Cong
S12	0.318639	20	UtC	Disc	angry	Cong
S13	0.993129	20	UtC	Disc	angry	Cong
S14	1.15035	20	UtC	Disc	angry	Cong
S15	0.67449	20	UtC	Disc	angry	Cong
S16	5.25724	20	UtC	Disc	angry	Cong
S17	-3.47865e-17	20	UtC	Disc	angry	Cong
S18	5.57588	20	UtC	Disc	angry	Cong
S19	0.637279	20	UtC	Disc	angry	Cong
S20	1.82484	20	UtC	Disc	angry	Cong
S11	0.47586	30	UtC	Comf	angry	Incong
S12	7.08717e-17	30	UtC	Comf	angry	Incong
S13	6.42442	30	UtC	Comf	angry	Incong
S14	0.83171	30	UtC	Comf	angry	Incong
S15	1.15035	30	UtC	Comf	angry	Incong
S16	5.07544	30	UtC	Comf	angry	Incong
S17	5.43129	30	UtC	Comf	angry	Incong
S18	4.59958	30	UtC	Comf	angry	Incong
S19	0.318639	30	UtC	Comf	angry	Incong
S20	6.90028	30	UtC	Comf	angry	Incong
S11	0.47586	30	UtC	Disc	angry	Cong
S12	0.67449	30	UtC	Disc	angry	Cong
S13	6.42442	30	UtC	Disc	angry	Cong
S14	1.15035	30	UtC	Disc	angry	Cong
S15	5.74993	30	UtC	Disc	angry	Cong
S16	5.43129	30	UtC	Disc	angry	Cong
S17	5.74993	30	UtC	Disc	angry	Cong
S18	5.74993	30	UtC	Disc	angry	Cong
S19	0.318639	30	UtC	Disc	angry	Cong
S20	6.90028	30	UtC	Disc	angry	Cong
S21	0.993129	10	CtU	Comf	happy	Cong
S22	0.637279	10	CtU	Comf	happy	Cong
S23	1.46899	10	CtU	Comf	happy	Cong
S24	0.318639	10	CtU	Comf	happy	Cong
S25	1.46899	10	CtU	Comf	happy	Cong
S26	0.67449	10	CtU	Comf	happy	Cong
S27	0.318639	10	CtU	Comf	happy	Cong
S28	0.67449	10	CtU	Comf	happy	Cong
S29	1.34898	10	CtU	Comf	happy	Cong
S30	0.83171	10	CtU	Comf	happy	Cong
S21	0.67449	10	CtU	Disc	happy	Incong
S22	1.46899	10	CtU	Disc	happy	Incong
S23	1.46899	10	CtU	Disc	happy	Incong
S24	0.35585	10	CtU	Disc	happy	Incong
S25	0.637279	10	CtU	Disc	happy	Incong
S26	0.67449	10	CtU	Disc	happy	Incong
S27	-0.318639	10	CtU	Disc	happy	Incong
S28	0.35585	10	CtU	Disc	happy	Incong
S29	0.993129	10	CtU	Disc	happy	Incong
S30	0.47586	10	CtU	Disc	happy	Incong
S21	1.82484	20	CtU	Comf	happy	Cong
S22	0.993129	20	CtU	Comf	happy	Cong
S23	6.90028	20	CtU	Comf	happy	Cong
S24	6.06857	20	CtU	Comf	happy	Cong
S25	6.06857	20	CtU	Comf	happy	Cong
S26	1.82484	20	CtU	Comf	happy	Cong
S27	6.06857	20	CtU	Comf	happy	Cong
S28	1.82484	20	CtU	Comf	happy	Cong
S29	6.42442	20	CtU	Comf	happy	Cong
S30	5.43129	20	CtU	Comf	happy	Cong
S21	1.15035	20	CtU	Disc	happy	Incong
S22	0.993129	20	CtU	Disc	happy	Incong
S23	6.90028	20	CtU	Disc	happy	Incong
S24	5.43129	20	CtU	Disc	happy	Incong
S25	6.06857	20	CtU	Disc	happy	Incong
S26	1.34898	20	CtU	Disc	happy	Incong
S27	5.74993	20	CtU	Disc	happy	Incong
S28	1.34898	20	CtU	Disc	happy	Incong
S29	6.42442	20	CtU	Disc	happy	Incong
S30	5.07544	20	CtU	Disc	happy	Incong
S21	6.5935	30	CtU	Comf	happy	Cong
S22	6.23764	30	CtU	Comf	happy	Cong
S23	7.06935	30	CtU	Comf	happy	Cong
S24	6.23764	30	CtU	Comf	happy	Cong
S25	6.23764	30	CtU	Comf	happy	Cong
S26	6.5935	30	CtU	Comf	happy	Cong
S27	6.23764	30	CtU	Comf	happy	Cong
S28	6.5935	30	CtU	Comf	happy	Cong
S29	6.5935	30	CtU	Comf	happy	Cong
S30	5.60037	30	CtU	Comf	happy	Cong
S21	5.91901	30	CtU	Disc	happy	Incong
S22	6.23764	30	CtU	Disc	happy	Incong
S23	7.06935	30	CtU	Disc	happy	Incong
S24	5.60037	30	CtU	Disc	happy	Incong
S25	6.23764	30	CtU	Disc	happy	Incong
S26	6.5935	30	CtU	Disc	happy	Incong
S27	5.91901	30	CtU	Disc	happy	Incong
S28	6.5935	30	CtU	Disc	happy	Incong
S29	6.5935	30	CtU	Disc	happy	Incong
S30	5.24452	30	CtU	Disc	happy	Incong
S31	0.318639	10	CtU	Comf	angry	Incong
S32	-0.318639	10	CtU	Comf	angry	Incong
S33	-1.72826e-32	10	CtU	Comf	angry	Incong
S34	8.50461e-16	10	CtU	Comf	angry	Incong
S35	1.34898	10	CtU	Comf	angry	Incong
S36	-1.15035	10	CtU	Comf	angry	Incong
S37	0.854502	10	CtU	Comf	angry	Incong
S38	0.318639	10	CtU	Comf	angry	Incong
S39	1.15035	10	CtU	Comf	angry	Incong
S31	5.74228e-17	10	CtU	Disc	angry	Cong
S32	0.993129	10	CtU	Disc	angry	Cong
S33	0.35585	10	CtU	Disc	angry	Cong
S34	0.67449	10	CtU	Disc	angry	Cong
S35	0.993129	10	CtU	Disc	angry	Cong
S36	0.318639	10	CtU	Disc	angry	Cong
S37	0.993129	10	CtU	Disc	angry	Cong
S38	0.318639	10	CtU	Disc	angry	Cong
S39	1.15035	10	CtU	Disc	angry	Cong
S31	0.318639	20	CtU	Comf	angry	Incong
S32	5.25724	20	CtU	Comf	angry	Incong
S33	5.25724	20	CtU	Comf	angry	Incong
S34	0.83171	20	CtU	Comf	angry	Incong
S35	1.34898	20	CtU	Comf	angry	Incong
S36	-0.47586	20	CtU	Comf	angry	Incong
S37	1.33036	20	CtU	Comf	angry	Incong
S38	1.46899	20	CtU	Comf	angry	Incong
S39	1.15035	20	CtU	Comf	angry	Incong
S31	1.15035	20	CtU	Disc	angry	Cong
S32	1.46899	20	CtU	Disc	angry	Cong
S33	5.25724	20	CtU	Disc	angry	Cong
S34	1.15035	20	CtU	Disc	angry	Cong
S35	1.34898	20	CtU	Disc	angry	Cong
S36	0.67449	20	CtU	Disc	angry	Cong
S37	5.89451	20	CtU	Disc	angry	Cong
S38	1.15035	20	CtU	Disc	angry	Cong
S39	0.318639	20	CtU	Disc	angry	Cong
S31	5.74993	30	CtU	Comf	angry	Incong
S32	5.43129	30	CtU	Comf	angry	Incong
S33	5.43129	30	CtU	Comf	angry	Incong
S34	0.35585	30	CtU	Comf	angry	Incong
S35	1.82484	30	CtU	Comf	angry	Incong
S36	6.83563e-39	30	CtU	Comf	angry	Incong
S37	5.92995	30	CtU	Comf	angry	Incong
S38	6.06857	30	CtU	Comf	angry	Incong
S39	1.15035	30	CtU	Comf	angry	Incong
S31	5.74993	30	CtU	Disc	angry	Cong
S32	6.06857	30	CtU	Disc	angry	Cong
S33	5.43129	30	CtU	Disc	angry	Cong
S34	5.74993	30	CtU	Disc	angry	Cong
S35	6.42442	30	CtU	Disc	angry	Cong
S36	0.67449	30	CtU	Disc	angry	Cong
S37	6.06857	30	CtU	Disc	angry	Cong
S38	5.74993	30	CtU	Disc	angry	Cong
S39	5.74993	30	CtU	Disc	angry	Cong

## Sheet: est. Grouped indices
Subject	global d-prime	absolute threshold	response bias	actions ordering	type of action	target emotion	action/emotion valence congruency
S1	2.11777	7.09722	0.0914639	UtC	Comf	happy	Cong
S2	1.46899	10.5943	0.415855	UtC	Comf	happy	Cong
S3	1.41303	4.74511	-1.02515	UtC	Comf	happy	Cong
S4	2.05748	2.33649	-0.354252	UtC	Comf	happy	Cong
S5	1.46899	9.304	-0.415855	UtC	Comf	happy	Cong
S6	1.82484	-2.76614	-0.23793	UtC	Comf	happy	Cong
S7	2.0503	1.65722	-0.706513	UtC	Comf	happy	Cong
S8	1.46899	3.3562	-0.415855	UtC	Comf	happy	Cong
S9	2.3007	5.09311	-1.11022e-15	UtC	Comf	happy	Cong
S10	1.46899	4.59208	-0.415855	UtC	Comf	happy	Cong
S1	1.15035	5.93721	-0.575175	UtC	Disc	happy	Incong
S2	0.867162	12.3615	-0.114941	UtC	Disc	happy	Incong
S3	0.648782	11.7291	-0.64303	UtC	Disc	happy	Incong
S4	0.648782	12.092	-0.64303	UtC	Disc	happy	Incong
S5	0.648782	12.092	-0.64303	UtC	Disc	happy	Incong
S6	1.96257	6.13057	0.169066	UtC	Disc	happy	Incong
S7	1.38299	3.79552	-0.691497	UtC	Disc	happy	Incong
S8	2.0503	2.51054	-0.706513	UtC	Disc	happy	Incong
S9	2.0503	1.88899	-0.706513	UtC	Disc	happy	Incong
S10	0.648782	12.3433	-0.64303	UtC	Disc	happy	Incong
S11	0.182928	13.3333	1.05889	UtC	Comf	angry	Incong
S12	0.112088	5.10959	-0.374683	UtC	Comf	angry	Incong
S13	1.34898	10.4693	-1.44329e-15	UtC	Comf	angry	Incong
S14	0.648782	3.44395	-0.64303	UtC	Comf	angry	Incong
S15	0.548522	16.0919	-0.274261	UtC	Comf	angry	Incong
S16	0.47586	13.1626	-0.91242	UtC	Comf	angry	Incong
S17	0.493578	12.8965	-0.565429	UtC	Comf	angry	Incong
S18	0.232645	9.00623	-1.26667	UtC	Comf	angry	Incong
S19	1.13612e-16	20	2.8403e-17	UtC	Comf	angry	Incong
S20	1.46899	10.8213	0.415855	UtC	Comf	angry	Incong
S11	0.338132	6.66667	0.981284	UtC	Disc	angry	Cong
S12	0.318639	-21.5571	-0.15932	UtC	Disc	angry	Cong
S13	1.10522	11.2302	0.121881	UtC	Disc	angry	Cong
S14	0.67449	1.13651	-0.337245	UtC	Disc	angry	Cong
S15	0.967422	4.79677	-0.483711	UtC	Disc	angry	Cong
S16	0.648782	7.22768	-0.64303	UtC	Disc	angry	Cong
S17	0.548522	12.5511	-0.274261	UtC	Disc	angry	Cong
S18	1.38299	4.23744	-0.691497	UtC	Disc	angry	Cong
S19	0.318639	6.66667	0.15932	UtC	Disc	angry	Cong
S20	1.58108	10.4521	0.359811	UtC	Disc	angry	Cong
S21	1.64191	8.429	-0.146466	CtU	Comf	happy	Cong
S22	1.13086	9.88262	-0.246789	CtU	Comf	happy	Cong
S23	2.3007	1.62188	-2.44249e-15	CtU	Comf	happy	Cong
S24	1.28606	4.9213	-0.324391	CtU	Comf	happy	Cong
S25	2.0503	2.28672	-0.706513	CtU	Comf	happy	Cong
S26	1.48671	9.75861	-0.068864	CtU	Comf	happy	Cong
S27	1.28606	6.15314	-0.324391	CtU	Comf	happy	Cong
S28	1.48671	10.0271	-0.068864	CtU	Comf	happy	Cong
S29	2.05748	2.33649	-0.354252	CtU	Comf	happy	Cong
S30	1.41303	3.4148	-1.02515	CtU	Comf	happy	Cong
S21	1.15035	10.4793	-0.575175	CtU	Disc	happy	Incong
S22	1.46899	8.81314	-0.415855	CtU	Disc	happy	Incong
S23	2.3007	1.62188	6.66134e-16	CtU	Disc	happy	Incong
S24	1.06435	6.39914	-0.850817	CtU	Disc	happy	Incong
S25	1.46899	3.3562	-0.415855	CtU	Disc	happy	Incong
S26	1.34898	10.2946	-7.77156e-16	CtU	Disc	happy	Incong
S27	0.812218	7.55107	-0.406109	CtU	Disc	happy	Incong
S28	1.22301	10.8985	0.0629837	CtU	Disc	happy	Incong
S29	1.82484	2.774	-0.23793	CtU	Disc	happy	Incong
S30	1.05717	4.90725	-1.20308	CtU	Disc	happy	Incong
S31	0.67449	12.3834	-0.337245	CtU	Comf	angry	Incong
S32	0.648782	7.22768	-0.64303	CtU	Comf	angry	Incong
S33	0.83171	6.43597	-0.734494	CtU	Comf	angry	Incong
S34	0.35585	17.0846	-0.496565	CtU	Comf	angry	Incong
S35	1.48671	9.79137	-0.068864	CtU	Comf	angry	Incong
S36	-0.601827	34.3957	-0.849436	CtU	Comf	angry	Incong
S37	1.33036	9.34108	-0.485169	CtU	Comf	angry	Incong
S38	1.13086	10.6317	-0.246789	CtU	Comf	angry	Incong
S39	1.15035	9.99606	-0.575175	CtU	Comf	angry	Incong
S31	0.812218	11.7716	-0.406109	CtU	Disc	angry	Cong
S32	1.46899	9.49297	-0.415855	CtU	Disc	angry	Cong
S33	1.06435	5.98438	-0.850817	CtU	Disc	angry	Cong
S34	1.15035	1.40462	-0.575175	CtU	Disc	angry	Cong
S35	1.48671	0.212621	-0.068864	CtU	Disc	angry	Cong
S36	0.548522	5.23774	-0.274261	CtU	Disc	angry	Cong
S37	1.70163	2.98183	-0.532177	CtU	Disc	angry	Cong
S38	0.967422	11.3916	-0.483711	CtU	Disc	angry	Cong
S39	0.967422	-0.926304	-0.483711	CtU	Disc	angry	Cong
